# Supplementary material for: Crystal structure of 3-{1-[(1-allyl-1H-indazol-6-yl)amino]­ethyl­idene}-6-methyl-2H-pyran-2,4(3H)-dione
Source: Acta Crystallogr Sect E Struct Rep Online. 2014 Nov 15;70(Pt 12):o1256. doi: 10.1107/S1600536814024520 (PMC4257434; doi:10.1107/S1600536814024520)
Supplement: Supplementary file 1 [file e-70-o1256-sup1.cif]

##############################################################################
#                                                                            #
# This CIF contains the data in a paper accepted for publication in          #
# Acta Crystallographica Section E. It conforms to the requirements of       #
# Notes for Authors for Acta Crystallographica Section E, and has been       #
# peer reviewed under the auspices of the IUCr Commission on Journals.       #
#                                                                            #
# Full details of the Crystallographic Information File format               #
# are given in the paper "The Crystallographic Information File (CIF):       #
# a New Standard Archive File for Crystallography" by S. R. Hall, F. H.      #
# Allen and I. D. Brown [Acta Cryst. (1991), A47, 655-685].                  #
#                                                                            #
# The current version of the core CIF dictionary is obtainable from          #
# ftp://ftp.iucr.org/pub/cif_core.dic.                                       #
#                                                                            #
# Software is freely available for graphical display of the structure(s)     #
# in this CIF. For information consult the CIF software page                 #
# http://www.iucr.org/resources/cif/software.                                #
#                                                                            #
# This file may be used for bona fide research purposes within the           #
# scientific community so long as proper attribution is given to the journal # 
# article from which it was obtained.                                        #
#                                                                            #
##############################################################################
data_I
_database_code_depnum_ccdc_archive 'CCDC 1033266'
_audit_creation_method     SHELXL-97
_journal_date_recd_electronic     2014-11-06
_journal_date_accepted     2014-11-07
_journal_name_full     'Acta Crystallographica, Section E'
_journal_year     2014
_journal_volume     70
_journal_issue     12
_journal_page_first     o1256
_journal_page_last     o1256
_journal_paper_category     HO
_journal_paper_doi     10.1107/S1600536814024520
_journal_coeditor_code     HB7311
_publ_contact_author_name     'Mohamed El Ghozlani'
_publ_contact_author_address
;
Laboratoire de Chimie Organique et Analytique
Universit\'e Sultan Moulay Slimane,
Facult\'e des Sciences et Techniques, B\'eni-Mellal, BP 523, Morocco
;
_publ_contact_author_email     'm_elghozlani@yahoo.fr'
_publ_contact_author_fax     '212 537 77 54 40'
_publ_contact_author_phone     '212 537 77 54 40'
_publ_section_title
;\
Crystal structure of
3-{1-[(1-allyl-1<i>H</i>-indazol-6-yl)amino]ethylidene}-6-methyl-2<i>H</i>-\
pyran-2,4(3<i>H</i>)-dione
;
loop_
    _publ_author_name
    _publ_author_address
    'El Ghozlani, Mohamed'
;
Laboratoire de Chimie Organique et Analytique
Universit\'e Sultan Moulay Slimane,
Facult\'e des Sciences et Techniques, B\'eni-Mellal, BP 523, Morocco
;
    'Rakib, El Mostapha'
;
Laboratoire de Chimie Organique et Analytique
Universit\'e Sultan Moulay Slimane,
Facult\'e des Sciences et Techniques, B\'eni-Mellal, BP 523, Morocco
;
    'Gamouh, Ahmed'
;
Laboratoire de Chimie Organique et Analytique
Universit\'e Sultan Moulay Slimane,
Facult\'e des Sciences et Techniques, B\'eni-Mellal, BP 523, Morocco
;
    'Saadi, Mohamed'
;
Laboratoire de Chimie du Solide Appliqu\'ee,
Facult\'e des Sciences, Universit\'e Mohammed V-Agdal
Avenue Ibn Battouta, BP 1014, Rabat, Morocco
;
    'El Ammari, Lahcen'
;
Laboratoire de Chimie du Solide Appliqu\'ee,
Facult\'e des Sciences, Universit\'e Mohammed V-Agdal
Avenue Ibn Battouta, BP 1014, Rabat, Morocco
;
_chemical_name_systematic
;\
3-{1-[(1-Allyl-1<i>H</i>-indazol-6-yl)amino]ethylidene}-\
6-methyl-2<i>H</i>-pyran-2,4(3<i>H</i>)-dione
;
_chemical_name_common     ?
_chemical_formula_moiety     'C18 H17 N3 O3'
_chemical_formula_sum     'C18 H17 N3 O3'
_chemical_formula_iupac     'C18 H17 N3 O3'
_chemical_formula_weight     323.35
_chemical_melting_point     392
_symmetry_cell_setting     triclinic
_symmetry_space_group_name_H-M     'P -1'
_symmetry_space_group_name_Hall     '-P 1'
loop_
    _symmetry_equiv_pos_as_xyz
    'x, y, z'
    '-x, -y, -z'
_cell_length_a     6.7708(11)
_cell_length_b     10.5761(17)
_cell_length_c     11.9643(17)
_cell_angle_alpha     88.239(9)
_cell_angle_beta     81.123(9)
_cell_angle_gamma     79.140(9)
_cell_volume     831.3(2)
_cell_formula_units_Z     2
_cell_measurement_reflns_used     3929
_cell_measurement_theta_min     2.61
_cell_measurement_theta_max     27.87
_cell_measurement_temperature     296(2)
_exptl_crystal_description     block
_exptl_crystal_colour     yellow
_exptl_crystal_size_max     0.39
_exptl_crystal_size_mid     0.34
_exptl_crystal_size_min     0.29
_exptl_crystal_density_diffrn     1.292
_exptl_crystal_density_meas     ?
_exptl_crystal_density_method     'not measured'
_exptl_crystal_F_000     340
_exptl_absorpt_coefficient_mu     0.090
_exptl_absorpt_correction_type     multi-scan
_exptl_absorpt_process_details
;
(SADABS; Bruker, 2009)
;
_exptl_absorpt_correction_T_min     0.6845
_exptl_absorpt_correction_T_max     0.7462
_exptl_special_details     ?
_diffrn_ambient_temperature     296(2)
_diffrn_radiation_type     MoK\a
_diffrn_radiation_wavelength     0.71073
_diffrn_radiation_source     'fine-focus sealed tube'
_diffrn_radiation_monochromator     graphite
_diffrn_measurement_device_type     'Bruker X8 APEX CCD'
_diffrn_measurement_method     '\f and \w scans'
_diffrn_reflns_number     11752
_diffrn_reflns_av_R_equivalents     0.0269
_diffrn_reflns_av_sigmaI/netI     0.0273
_diffrn_reflns_theta_min     2.61
_diffrn_reflns_theta_max     27.87
_diffrn_reflns_theta_full     27.87
_diffrn_measured_fraction_theta_max     0.993
_diffrn_measured_fraction_theta_full     0.993
_diffrn_reflns_limit_h_min     -8
_diffrn_reflns_limit_h_max     8
_diffrn_reflns_limit_k_min     -12
_diffrn_reflns_limit_k_max     13
_diffrn_reflns_limit_l_min     -15
_diffrn_reflns_limit_l_max     15
_refine_special_details
;
Refinement of <i>F</i>^2^ against all reflections. The weighted <i>R</i>-factor
<i>wR</i> and goodness of fit <i>S</i> are based on <i>F</i>^2^, conventional
<i>R</i>-factors <i>R</i> are based on <i>F</i>, with <i>F</i> set to zero for
negative <i>F</i>^2^. The threshold expression of <i>F</i>^2^ >
\s(<i>F</i>^2^) is used only for calculating <i>R</i>-factors(gt) <i>etc</i>.
and is not relevant to the choice of reflections for refinement.
<i>R</i>-factors based on <i>F</i>^2^ are statistically about twice as large
as those based on <i>F</i>, and <i>R</i>- factors based on all data will be
even larger.
;
_reflns_number_total     3929
_reflns_number_gt     2930
_reflns_threshold_expression     I>2\s(I)
_refine_ls_structure_factor_coef     Fsqd
_refine_ls_matrix_type     full
_refine_ls_R_factor_all     0.0613
_refine_ls_R_factor_gt     0.0438
_refine_ls_wR_factor_gt     0.1186
_refine_ls_wR_factor_ref     0.1313
_refine_ls_goodness_of_fit_ref     1.037
_refine_ls_restrained_S_all     1.037
_refine_ls_number_reflns     3929
_refine_ls_number_parameters     217
_refine_ls_number_restraints     0
_refine_ls_hydrogen_treatment     constr
_refine_ls_weighting_scheme     calc
_refine_ls_weighting_details
         'calc w=1/[\s^2^(Fo^2^)+(0.0634P)^2^+0.1441P] where P=(Fo^2^+2Fc^2^)/3'
_atom_sites_solution_hydrogens     geom
_atom_sites_solution_primary     direct
_atom_sites_solution_secondary     difmap
_refine_ls_shift/su_max     0.000
_refine_ls_shift/su_mean     0.000
_refine_diff_density_max     0.189
_refine_diff_density_min     -0.189
_refine_ls_extinction_method     none
_refine_ls_extinction_coef     ?
loop_
    _atom_type_symbol
    _atom_type_description
    _atom_type_scat_dispersion_real
    _atom_type_scat_dispersion_imag
    _atom_type_scat_source
    'C' 'C' 0.0033 0.0016
                         'International Tables Vol C Tables 4.2.6.8 and 6.1.1.4'
    'H' 'H' 0.0000 0.0000
                         'International Tables Vol C Tables 4.2.6.8 and 6.1.1.4'
    'N' 'N' 0.0061 0.0033
                         'International Tables Vol C Tables 4.2.6.8 and 6.1.1.4'
    'O' 'O' 0.0106 0.0060
                         'International Tables Vol C Tables 4.2.6.8 and 6.1.1.4'
_computing_data_collection
;
APEX2 (Bruker, 2009)
;
_computing_cell_refinement
;
SAINT (Bruker, 2009)
;
_computing_data_reduction
;
SAINT (Bruker, 2009)
;
_computing_structure_solution
;
SHELXS97 (Sheldrick, 2008)
;
_computing_structure_refinement
;
SHELXL97 (Sheldrick, 2008)
;
_computing_molecular_graphics
;
ORTEP-3 for Windows  (Farrugia, 2012)
;
_computing_publication_material
;
PLATON (Spek, 2009) and publCIF (Westrip, 2010)
;
loop_
    _atom_site_type_symbol
    _atom_site_label
    _atom_site_fract_x
    _atom_site_fract_y
    _atom_site_fract_z
    _atom_site_U_iso_or_equiv
    _atom_site_adp_type
    _atom_site_calc_flag
    _atom_site_refinement_flags
    _atom_site_occupancy
    _atom_site_symmetry_multiplicity
    _atom_site_disorder_assembly
    _atom_site_disorder_group
    C C1 -0.2126(2) 0.27561(17) 0.19077(14) 0.0535(4) Uani d . 1 1 . .
    H H1 -0.3315 0.2495 0.1792 0.064 Uiso calc R 1 1 . .
    C C2 -0.1187(2) 0.24555(13) 0.28909(11) 0.0394(3) Uani d . 1 1 . .
    C C3 -0.1571(2) 0.17674(15) 0.38933(12) 0.0453(4) Uani d . 1 1 . .
    H H3 -0.2704 0.1375 0.4040 0.054 Uiso calc R 1 1 . .
    C C4 -0.0230(2) 0.16880(14) 0.46546(11) 0.0419(3) Uani d . 1 1 . .
    H H4 -0.0454 0.1230 0.5324 0.050 Uiso calc R 1 1 . .
    C C5 0.14799(19) 0.22876(12) 0.44391(10) 0.0327(3) Uani d . 1 1 . .
    C C6 0.1916(2) 0.29707(12) 0.34631(10) 0.0347(3) Uani d . 1 1 . .
    H H6 0.3054 0.3358 0.3323 0.042 Uiso calc R 1 1 . .
    C C7 0.0533(2) 0.30446(12) 0.26930(10) 0.0352(3) Uani d . 1 1 . .
    C C8 0.2094(3) 0.42381(18) 0.10121(14) 0.0664(5) Uani d . 1 1 . .
    H H8A 0.2818 0.4594 0.1529 0.080 Uiso calc R 1 1 . .
    H H8B 0.1464 0.4943 0.0572 0.080 Uiso calc R 1 1 . .
    C C9 0.3587(4) 0.3318(3) 0.02309(16) 0.0820(7) Uani d . 1 1 . .
    H H9 0.4607 0.3652 -0.0227 0.098 Uiso calc R 1 1 . .
    C C10 0.3598(3) 0.2112(3) 0.01307(18) 0.0866(7) Uani d . 1 1 . .
    H H10A 0.2609 0.1733 0.0570 0.104 Uiso calc R 1 1 . .
    H H10B 0.4595 0.1616 -0.0382 0.104 Uiso calc R 1 1 . .
    C C11 0.3460(2) 0.29146(12) 0.58397(10) 0.0349(3) Uani d . 1 1 . .
    C C12 0.4993(2) 0.24657(12) 0.65330(10) 0.0341(3) Uani d . 1 1 . .
    C C13 0.5675(2) 0.11088(13) 0.66967(10) 0.0359(3) Uani d . 1 1 . .
    C C14 0.7230(2) 0.07406(14) 0.74087(11) 0.0429(3) Uani d . 1 1 . .
    H H14 0.7646 -0.0126 0.7568 0.051 Uiso calc R 1 1 . .
    C C15 0.8078(2) 0.16072(16) 0.78399(12) 0.0474(4) Uani d . 1 1 . .
    C C16 0.5936(3) 0.33761(15) 0.70210(12) 0.0482(4) Uani d . 1 1 . .
    C C17 0.2422(3) 0.42837(15) 0.57937(16) 0.0671(6) Uani d . 1 1 . .
    H H17A 0.1140 0.4326 0.5532 0.101 Uiso calc R 1 1 . .
    H H17B 0.3260 0.4753 0.5284 0.101 Uiso calc R 1 1 . .
    H H17C 0.2197 0.4655 0.6535 0.101 Uiso calc R 1 1 . .
    C C18 0.9761(3) 0.1362(2) 0.85373(18) 0.0806(6) Uani d . 1 1 . .
    H H18A 0.9316 0.1796 0.9250 0.121 Uiso calc R 1 1 . .
    H H18C 1.0918 0.1679 0.8145 0.121 Uiso calc R 1 1 . .
    H H18B 1.0133 0.0454 0.8665 0.121 Uiso calc R 1 1 . .
    N N1 0.0511(2) 0.36448(12) 0.16653(10) 0.0472(3) Uani d . 1 1 . .
    N N2 -0.1112(2) 0.34456(14) 0.11844(11) 0.0574(4) Uani d . 1 1 . .
    N N3 0.28794(17) 0.20639(10) 0.52426(9) 0.0350(3) Uani d . 1 1 . .
    H H3N 0.3443 0.1235 0.5379 0.042 Uiso d R 1 1 . .
    O O1 0.5633(3) 0.45366(11) 0.69316(13) 0.0832(5) Uani d . 1 1 . .
    O O2 0.74794(18) 0.28942(11) 0.76619(9) 0.0567(3) Uani d . 1 1 . .
    O O3 0.50060(18) 0.02513(9) 0.62444(9) 0.0538(3) Uani d . 1 1 . .
loop_
    _atom_site_aniso_label
    _atom_site_aniso_U_11
    _atom_site_aniso_U_22
    _atom_site_aniso_U_33
    _atom_site_aniso_U_12
    _atom_site_aniso_U_13
    _atom_site_aniso_U_23
    C1 0.0429(9) 0.0691(11) 0.0520(9) -0.0058(8) -0.0233(7) -0.0044(8)
    C2 0.0330(7) 0.0437(8) 0.0413(7) -0.0003(6) -0.0124(5) -0.0057(6)
    C3 0.0325(7) 0.0595(9) 0.0459(8) -0.0136(6) -0.0057(6) -0.0009(7)
    C4 0.0404(8) 0.0494(8) 0.0360(7) -0.0096(6) -0.0055(6) 0.0045(6)
    C5 0.0351(7) 0.0320(6) 0.0313(6) -0.0016(5) -0.0108(5) -0.0025(5)
    C6 0.0392(7) 0.0317(6) 0.0362(6) -0.0083(5) -0.0128(5) 0.0005(5)
    C7 0.0413(7) 0.0306(6) 0.0340(6) -0.0015(5) -0.0130(5) -0.0012(5)
    C8 0.1033(15) 0.0663(11) 0.0490(9) -0.0470(11) -0.0384(10) 0.0265(8)
    C9 0.0885(15) 0.130(2) 0.0434(9) -0.0647(15) -0.0069(10) 0.0047(11)
    C10 0.0708(14) 0.125(2) 0.0651(12) -0.0253(14) 0.0001(10) -0.0205(13)
    C11 0.0409(7) 0.0328(7) 0.0307(6) -0.0022(5) -0.0090(5) -0.0023(5)
    C12 0.0401(7) 0.0347(7) 0.0288(6) -0.0061(5) -0.0099(5) -0.0020(5)
    C13 0.0405(7) 0.0375(7) 0.0298(6) -0.0037(6) -0.0102(5) -0.0011(5)
    C14 0.0483(8) 0.0446(8) 0.0344(6) 0.0024(6) -0.0160(6) 0.0005(6)
    C15 0.0472(9) 0.0594(9) 0.0366(7) -0.0040(7) -0.0163(6) -0.0006(6)
    C16 0.0641(10) 0.0441(8) 0.0438(8) -0.0155(7) -0.0247(7) 0.0010(6)
    C17 0.0909(14) 0.0388(8) 0.0736(11) 0.0151(8) -0.0484(10) -0.0163(8)
    C18 0.0723(13) 0.1046(16) 0.0736(12) -0.0078(12) -0.0479(11) -0.0039(11)
    N1 0.0629(8) 0.0466(7) 0.0385(6) -0.0134(6) -0.0258(6) 0.0080(5)
    N2 0.0622(9) 0.0659(9) 0.0493(7) -0.0067(7) -0.0324(7) 0.0040(6)
    N3 0.0408(6) 0.0308(5) 0.0347(5) -0.0014(5) -0.0159(5) 0.0006(4)
    O1 0.1312(13) 0.0405(7) 0.1001(10) -0.0286(7) -0.0724(10) 0.0073(6)
    O2 0.0669(7) 0.0579(7) 0.0567(6) -0.0191(6) -0.0349(6) -0.0013(5)
    O3 0.0747(8) 0.0333(5) 0.0610(7) -0.0055(5) -0.0394(6) -0.0006(4)
_geom_special_details
;
All e.s.d.'s (except the e.s.d. in the dihedral angle between two l.s. planes)
are estimated using the full covariance matrix. The cell e.s.d.'s are taken
into account individually in the estimation of e.s.d.'s in distances, angles
and torsion angles; correlations between e.s.d.'s in cell parameters are only
used when they are defined by crystal symmetry. An approximate (isotropic)
treatment of cell e.s.d.'s is used for estimating e.s.d.'s involving l.s.
planes.
;
loop_
    _geom_bond_atom_site_label_1
    _geom_bond_atom_site_label_2
    _geom_bond_site_symmetry_2
    _geom_bond_distance
    _geom_bond_publ_flag
    C1 N2 . 1.311(2) ?
    C1 C2 . 1.4215(19) ?
    C1 H1 . 0.9300 ?
    C2 C3 . 1.399(2) ?
    C2 C7 . 1.407(2) ?
    C3 C4 . 1.3723(19) ?
    C3 H3 . 0.9300 ?
    C4 C5 . 1.408(2) ?
    C4 H4 . 0.9300 ?
    C5 C6 . 1.3765(18) ?
    C5 N3 . 1.4355(15) ?
    C6 C7 . 1.4022(17) ?
    C6 H6 . 0.9300 ?
    C7 N1 . 1.3672(17) ?
    C8 N1 . 1.456(2) ?
    C8 C9 . 1.495(3) ?
    C8 H8A . 0.9700 ?
    C8 H8B . 0.9700 ?
    C9 C10 . 1.284(3) ?
    C9 H9 . 0.9300 ?
    C10 H10A . 0.9300 ?
    C10 H10B . 0.9300 ?
    C11 N3 . 1.3166(16) ?
    C11 C12 . 1.4309(18) ?
    C11 C17 . 1.4890(19) ?
    C12 C16 . 1.4339(18) ?
    C12 C13 . 1.4394(18) ?
    C13 O3 . 1.2575(16) ?
    C13 C14 . 1.4447(18) ?
    C14 C15 . 1.325(2) ?
    C14 H14 . 0.9300 ?
    C15 O2 . 1.3649(19) ?
    C15 C18 . 1.494(2) ?
    C16 O1 . 1.2099(19) ?
    C16 O2 . 1.4010(18) ?
    C17 H17A . 0.9600 ?
    C17 H17B . 0.9600 ?
    C17 H17C . 0.9600 ?
    C18 H18A . 0.9600 ?
    C18 H18C . 0.9600 ?
    C18 H18B . 0.9600 ?
    N1 N2 . 1.3684(18) ?
    N3 H3N . 0.9090 ?
loop_
    _geom_angle_atom_site_label_1
    _geom_angle_atom_site_label_2
    _geom_angle_atom_site_label_3
    _geom_angle_site_symmetry_1
    _geom_angle_site_symmetry_3
    _geom_angle
    _geom_angle_publ_flag
    N2 C1 C2 . . 111.83(14) ?
    N2 C1 H1 . . 124.1 ?
    C2 C1 H1 . . 124.1 ?
    C3 C2 C7 . . 119.78(12) ?
    C3 C2 C1 . . 136.29(14) ?
    C7 C2 C1 . . 103.93(13) ?
    C4 C3 C2 . . 118.11(13) ?
    C4 C3 H3 . . 120.9 ?
    C2 C3 H3 . . 120.9 ?
    C3 C4 C5 . . 121.11(13) ?
    C3 C4 H4 . . 119.4 ?
    C5 C4 H4 . . 119.4 ?
    C6 C5 C4 . . 122.61(12) ?
    C6 C5 N3 . . 120.24(12) ?
    C4 C5 N3 . . 116.93(11) ?
    C5 C6 C7 . . 115.68(12) ?
    C5 C6 H6 . . 122.2 ?
    C7 C6 H6 . . 122.2 ?
    N1 C7 C6 . . 130.43(13) ?
    N1 C7 C2 . . 106.87(12) ?
    C6 C7 C2 . . 122.70(12) ?
    N1 C8 C9 . . 113.14(15) ?
    N1 C8 H8A . . 109.0 ?
    C9 C8 H8A . . 109.0 ?
    N1 C8 H8B . . 109.0 ?
    C9 C8 H8B . . 109.0 ?
    H8A C8 H8B . . 107.8 ?
    C10 C9 C8 . . 126.33(19) ?
    C10 C9 H9 . . 116.8 ?
    C8 C9 H9 . . 116.8 ?
    C9 C10 H10A . . 120.0 ?
    C9 C10 H10B . . 120.0 ?
    H10A C10 H10B . . 120.0 ?
    N3 C11 C12 . . 118.25(11) ?
    N3 C11 C17 . . 118.15(12) ?
    C12 C11 C17 . . 123.55(12) ?
    C11 C12 C16 . . 119.56(12) ?
    C11 C12 C13 . . 120.72(11) ?
    C16 C12 C13 . . 119.64(12) ?
    O3 C13 C12 . . 123.39(12) ?
    O3 C13 C14 . . 119.55(12) ?
    C12 C13 C14 . . 117.06(12) ?
    C15 C14 C13 . . 121.62(13) ?
    C15 C14 H14 . . 119.2 ?
    C13 C14 H14 . . 119.2 ?
    C14 C15 O2 . . 121.58(13) ?
    C14 C15 C18 . . 127.34(16) ?
    O2 C15 C18 . . 111.07(14) ?
    O1 C16 O2 . . 113.34(13) ?
    O1 C16 C12 . . 128.87(14) ?
    O2 C16 C12 . . 117.75(13) ?
    C11 C17 H17A . . 109.5 ?
    C11 C17 H17B . . 109.5 ?
    H17A C17 H17B . . 109.5 ?
    C11 C17 H17C . . 109.5 ?
    H17A C17 H17C . . 109.5 ?
    H17B C17 H17C . . 109.5 ?
    C15 C18 H18A . . 109.5 ?
    C15 C18 H18C . . 109.5 ?
    H18A C18 H18C . . 109.5 ?
    C15 C18 H18B . . 109.5 ?
    H18A C18 H18B . . 109.5 ?
    H18C C18 H18B . . 109.5 ?
    C7 N1 N2 . . 110.85(13) ?
    C7 N1 C8 . . 128.13(13) ?
    N2 N1 C8 . . 120.20(12) ?
    C1 N2 N1 . . 106.50(12) ?
    C11 N3 C5 . . 128.38(11) ?
    C11 N3 H3N . . 113.9 ?
    C5 N3 H3N . . 117.7 ?
    C15 O2 C16 . . 122.25(11) ?
loop_
    _geom_hbond_atom_site_label_D
    _geom_hbond_atom_site_label_H
    _geom_hbond_atom_site_label_A
    _geom_hbond_site_symmetry_A
    _geom_hbond_distance_DH
    _geom_hbond_distance_HA
    _geom_hbond_distance_DA
    _geom_hbond_angle_DHA
    N3 H3N O3 . 0.91 1.77 2.5567(15) 143
    N3 H3N O3 2_656 0.91 2.51 3.0612(16) 120
    C6 H6 O1 2_666 0.93 2.54 3.3554(19) 146
    C8 H8A O1 2_666 0.97 2.53 3.495(2) 173
_iucr_refine_instructions_details
;
TITL EL14_D136_DRX1_6NIB in P-1
CELL  0.71073   6.7708  10.5761  11.9643   88.239   81.123   79.140
ZERR     2.00   0.0011   0.0017   0.0017    0.009    0.009    0.009
LATT   1
SFAC  C    H    N    O
UNIT  36   34   6    6
MERG   2
OMIT     0   0   1
OMIT     0   1   0
SHEL 60 0.76
HTAB N3 O3
HTAB N3 O3_$1
HTAB C6 O1_$2
HTAB C8 O1_$2
eqiv $1 -x+1, -y, -z+1
eqiv $2 1-x, 1-y, 1-z
FMAP   2
PLAN   10
ACTA
BOND
BOND   $H
L.S.  10
TEMP    23.00
WGHT    0.063400    0.144100
FVAR       0.97526
C1    1   -0.212577    0.275608    0.190774    11.00000    0.04289    0.06911 =
         0.05202   -0.00442   -0.02333   -0.00581
AFIX  43
H1    2   -0.331540    0.249506    0.179173    11.00000   -1.20000
AFIX   0
C2    1   -0.118677    0.245550    0.289093    11.00000    0.03296    0.04367 =
         0.04132   -0.00575   -0.01242   -0.00033
C3    1   -0.157128    0.176740    0.389332    11.00000    0.03247    0.05947 =
         0.04592   -0.00092   -0.00569   -0.01356
AFIX  43
H3    2   -0.270374    0.137494    0.403965    11.00000   -1.20000
AFIX   0
C4    1   -0.022987    0.168799    0.465456    11.00000    0.04041    0.04944 =
         0.03603    0.00450   -0.00555   -0.00964
AFIX  43
H4    2   -0.045369    0.123047    0.532397    11.00000   -1.20000
AFIX   0
C5    1    0.147986    0.228762    0.443914    11.00000    0.03511    0.03201 =
         0.03126   -0.00253   -0.01079   -0.00156
C6    1    0.191572    0.297069    0.346313    11.00000    0.03925    0.03170 =
         0.03616    0.00046   -0.01280   -0.00825
AFIX  43
H6    2    0.305402    0.335813    0.332346    11.00000   -1.20000
AFIX   0
C7    1    0.053261    0.304463    0.269305    11.00000    0.04128    0.03064 =
         0.03402   -0.00120   -0.01298   -0.00150
C8    1    0.209445    0.423810    0.101210    11.00000    0.10326    0.06629 =
         0.04904    0.02653   -0.03836   -0.04698
AFIX  23
H8A   2    0.281757    0.459437    0.152868    11.00000   -1.20000
H8B   2    0.146442    0.494348    0.057209    11.00000   -1.20000
AFIX   0
C9    1    0.358714    0.331799    0.023089    11.00000    0.08846    0.13036 =
         0.04340    0.00469   -0.00691   -0.06471
AFIX  43
H9    2    0.460688    0.365213   -0.022688    11.00000   -1.20000
AFIX   0
C10   1    0.359781    0.211177    0.013070    11.00000    0.07084    0.12451 =
         0.06511   -0.02054    0.00014   -0.02527
AFIX  93
H10A  2    0.260858    0.173340    0.057049    11.00000   -1.20000
H10B  2    0.459476    0.161618   -0.038169    11.00000   -1.20000
AFIX   0
C11   1    0.345979    0.291456    0.583970    11.00000    0.04088    0.03276 =
         0.03066   -0.00230   -0.00900   -0.00221
C12   1    0.499336    0.246570    0.653299    11.00000    0.04013    0.03473 =
         0.02882   -0.00202   -0.00991   -0.00610
C13   1    0.567536    0.110881    0.669666    11.00000    0.04049    0.03749 =
         0.02982   -0.00114   -0.01020   -0.00367
C14   1    0.722987    0.074055    0.740868    11.00000    0.04828    0.04460 =
         0.03443    0.00052   -0.01602    0.00237
AFIX  43
H14   2    0.764554   -0.012637    0.756826    11.00000   -1.20000
AFIX   0
C15   1    0.807776    0.160723    0.783985    11.00000    0.04717    0.05945 =
         0.03655   -0.00057   -0.01627   -0.00397
C16   1    0.593563    0.337611    0.702100    11.00000    0.06408    0.04412 =
         0.04375    0.00100   -0.02466   -0.01547
C17   1    0.242213    0.428369    0.579370    11.00000    0.09093    0.03879 =
         0.07355   -0.01630   -0.04836    0.01514
AFIX  33
H17A  2    0.114002    0.432602    0.553238    11.00000   -1.50000
H17B  2    0.326010    0.475326    0.528368    11.00000   -1.50000
H17C  2    0.219725    0.465451    0.653538    11.00000   -1.50000
AFIX   0
C18   1    0.976130    0.136223    0.853730    11.00000    0.07231    0.10457 =
         0.07356   -0.00386   -0.04791   -0.00776
AFIX  33
H18A  2    0.931555    0.179645    0.925006    11.00000   -1.50000
H18C  2    1.091771    0.167904    0.814474    11.00000   -1.50000
H18B  2    1.013251    0.045377    0.866529    11.00000   -1.50000
AFIX   0
N1    3    0.051054    0.364477    0.166530    11.00000    0.06293    0.04661 =
         0.03854    0.00798   -0.02582   -0.01342
N2    3   -0.111224    0.344562    0.118438    11.00000    0.06219    0.06591 =
         0.04934    0.00396   -0.03245   -0.00666
N3    3    0.287943    0.206395    0.524255    11.00000    0.04076    0.03077 =
         0.03470    0.00059   -0.01587   -0.00139
AFIX   3
H3N   2    0.344325    0.123454    0.537929    11.00000   -1.20000
AFIX   0
O1    4    0.563271    0.453663    0.693160    11.00000    0.13118    0.04050 =
         0.10014    0.00728   -0.07240   -0.02863
O2    4    0.747943    0.289417    0.766189    11.00000    0.06693    0.05786 =
         0.05670   -0.00129   -0.03495   -0.01914
O3    4    0.500603    0.025127    0.624441    11.00000    0.07474    0.03327 =
         0.06098   -0.00061   -0.03936   -0.00552
HKLF 4
REM  EL14_D136_DRX1_6NIB in P-1
REM R1 =  0.0438 for   2930 Fo > 4sig(Fo)  and  0.0613 for all   3929 data
REM    217 parameters refined using      0 restraints
END
WGHT      0.0634      0.1441
REM Highest difference peak  0.189,  deepest hole -0.189,  1-sigma level  0.038
Q1    1   0.6584  0.0920  0.6949  11.00000  0.05    0.19
Q2    1  -0.0648  0.3007  0.2957  11.00000  0.05    0.17
Q3    1   0.4066  0.2636  0.6436  11.00000  0.05    0.17
Q4    1   0.1971  0.4655  0.5137  11.00000  0.05    0.17
Q5    1   0.0670  0.3339  0.2264  11.00000  0.05    0.16
Q6    1   0.2095  0.2246  0.4846  11.00000  0.05    0.16
Q7    1   0.4626  0.2762  0.6000  11.00000  0.05    0.16
Q8    1   0.1244  0.2964  0.2976  11.00000  0.05    0.16
Q9    1   0.1313  0.2979  0.4125  11.00000  0.05    0.15
Q10   1   0.5097  0.4951  0.6466  11.00000  0.05    0.15
;
