# Supplementary material for: Crystal structure of 3-{1-[(1-allyl-1H-indazol-6-yl)amino]­ethyl­idene}-6-methyl-2H-pyran-2,4(3H)-dione
Source: Acta Crystallogr Sect E Struct Rep Online. 2014 Nov 15;70(Pt 12):o1256. doi: 10.1107/S1600536814024520 (PMC4257434; doi:10.1107/S1600536814024520)
Supplement: Supplementary file 2 [file e-70-o1256-Isup2.hkl]

# 
# h,k,l, Fc-squared, Fo-squared, sigma(Fo-squared) and status flag 
# 
data_I
_shelx_title ' EL14_D136_DRX1_6NIB in P-1' 
_shelx_refln_list_code          4 
_shelx_F_calc_maximum      107.17 
_exptl_crystal_F_000       340.00 
_reflns_d_resolution_high  0.7601 
 
loop_ 
 _symmetry_equiv_pos_as_xyz 
 'x, y, z' 
 '-x, -y, -z' 
 
_cell_length_a     6.7708 
_cell_length_b    10.5761 
_cell_length_c    11.9643 
_cell_angle_alpha  88.239 
_cell_angle_beta   81.123 
_cell_angle_gamma  79.140 
 
_shelx_F_squared_multiplier     1.000 
 
loop_ 
 _refln_index_h 
 _refln_index_k 
 _refln_index_l 
 _refln_F_squared_calc 
 _refln_F_squared_meas 
 _refln_F_squared_sigma 
 _refln_observed_status 
   1   0   0       47.25       41.10      0.53 o 
   2   0   0       81.78       63.82      1.03 o 
   3   0   0      116.95      125.59      1.92 o 
   4   0   0       94.95       93.25      2.01 o 
   5   0   0        0.53        1.01      0.42 o 
   6   0   0       15.34       15.03      1.17 o 
   7   0   0        0.06        0.82      0.65 o 
   8   0   0        0.35       -0.63      1.26 o 
  -8   1   0        0.02        0.42      1.58 o 
  -7   1   0       52.03       54.39      2.24 o 
  -6   1   0       49.91       57.15      2.04 o 
  -5   1   0       71.68       72.10      1.88 o 
  -4   1   0      459.10      452.76      7.52 o 
  -3   1   0       13.49       17.15      0.70 o 
  -2   1   0       52.48       52.04      0.85 o 
  -1   1   0       23.10       30.58      0.55 o 
   1   1   0       31.63       23.01      0.43 o 
   2   1   0     1497.58     1432.77     18.71 o 
   3   1   0        0.20       -0.16      0.16 o 
   4   1   0       37.41       40.85      1.57 o 
   5   1   0       13.41       13.86      0.84 o 
   6   1   0        0.79       -0.02      0.48 o 
   7   1   0        0.06       -0.59      0.59 o 
   8   1   0        0.88       -0.81      0.88 o 
  -8   2   0        5.58        4.49      1.29 o 
  -7   2   0       23.16       22.24      2.84 o 
  -6   2   0      105.93      113.82      3.20 o 
  -5   2   0       34.21       36.94      2.06 o 
  -4   2   0       44.69       44.91      1.33 o 
  -3   2   0        9.41        8.68      0.79 o 
  -2   2   0       13.08       13.32      0.49 o 
  -1   2   0     3434.02     3398.34     39.19 o 
   0   2   0     6169.89     5521.88     65.65 o 
   1   2   0        0.72        3.19      0.32 o 
   2   2   0     1473.87     1426.41     17.71 o 
   3   2   0       13.34        8.87      0.71 o 
   4   2   0      153.85      185.22      4.07 o 
   5   2   0       14.15       11.40      0.91 o 
   6   2   0        5.37        5.37      0.78 o 
   7   2   0       66.45       62.70      2.28 o 
   8   2   0        0.53        0.16      0.89 o 
  -8   3   0        6.78        6.45      1.48 o 
  -7   3   0       80.90       82.85      3.53 o 
  -6   3   0        1.76        3.20      0.76 o 
  -5   3   0        3.83        3.94      0.59 o 
  -4   3   0        3.99        6.02      0.61 o 
  -3   3   0      144.99      134.87      2.64 o 
  -2   3   0      592.28      608.69     12.06 o 
  -1   3   0      122.14      117.12      1.60 o 
   0   3   0       52.28       53.79      0.75 o 
   1   3   0       75.61       60.64      1.20 o 
   2   3   0      401.28      392.67      5.58 o 
   3   3   0      306.30      313.24      6.67 o 
   4   3   0        0.27        0.09      0.22 o 
   5   3   0       53.16       57.64      1.56 o 
   6   3   0       58.25       56.61      1.98 o 
   7   3   0       14.55       14.27      1.27 o 
   8   3   0        7.28        6.76      2.94 o 
  -7   4   0       11.02       11.08      1.63 o 
  -6   4   0      115.69      122.80      4.31 o 
  -5   4   0      127.82      127.88      2.93 o 
  -4   4   0        0.77        2.04      0.47 o 
  -3   4   0        6.97        7.35      0.57 o 
  -2   4   0        6.73        4.70      0.52 o 
  -1   4   0     1442.21     1551.65     18.04 o 
   0   4   0       94.62      114.76      1.69 o 
   1   4   0        7.14        8.73      0.40 o 
   2   4   0      295.64      291.78      4.28 o 
   3   4   0     1565.45     1704.95     23.32 o 
   4   4   0       16.84       14.24      0.75 o 
   5   4   0        9.41        7.78      0.74 o 
   6   4   0        8.85        5.90      1.21 o 
   7   4   0      108.67      106.56      3.79 o 
   8   4   0       11.60       12.09      2.31 o 
  -7   5   0       18.63       18.24      2.08 o 
  -6   5   0       20.61       23.69      3.10 o 
  -5   5   0       47.89       47.94      1.69 o 
  -4   5   0       13.18       14.47      0.94 o 
  -3   5   0       27.37       24.28      1.01 o 
  -2   5   0      110.17      107.35      2.59 o 
  -1   5   0      117.88      140.85      2.14 o 
   0   5   0       20.71       28.77      1.03 o 
   1   5   0       35.19       43.68      0.79 o 
   2   5   0       51.07       51.18      1.07 o 
   3   5   0       45.91       54.60      1.18 o 
   4   5   0       56.60       65.02      1.79 o 
   5   5   0        0.70        0.35      0.55 o 
   6   5   0       17.03       15.54      1.41 o 
   7   5   0        0.34        0.00      1.05 o 
   8   5   0        0.29        1.37      1.37 o 
  -7   6   0        1.84        0.74      1.15 o 
  -6   6   0        0.68        0.53      1.10 o 
  -5   6   0       64.11       64.48      5.31 o 
  -4   6   0       14.25       13.39      0.96 o 
  -3   6   0       15.12       17.05      0.96 o 
  -2   6   0       26.91       25.78      0.85 o 
  -1   6   0      193.56      213.20      3.39 o 
   0   6   0       34.58       21.38      0.81 o 
   1   6   0        0.57        0.36      0.18 o 
   2   6   0      391.25      408.04      5.97 o 
   3   6   0       50.80       53.67      1.34 o 
   4   6   0        8.12        8.86      0.77 o 
   5   6   0       10.15       13.86      1.22 o 
   6   6   0       30.12       29.57      2.05 o 
   7   6   0        1.23        0.11      1.05 o 
   8   6   0        9.99       14.82      2.52 o 
  -6   7   0        0.19        0.78      0.88 o 
  -5   7   0       67.24       64.31      3.05 o 
  -4   7   0       64.26       59.27      2.16 o 
  -3   7   0       15.29       16.01      0.83 o 
  -2   7   0       26.58       25.71      0.89 o 
  -1   7   0        0.23        0.04      0.19 o 
   0   7   0      106.37      108.55      2.05 o 
   1   7   0        1.46        2.69      0.33 o 
   2   7   0        3.27        4.24      0.45 o 
   3   7   0       15.38       17.37      1.49 o 
   4   7   0       20.03       19.79      3.94 o 
   5   7   0       64.95       57.77      2.33 o 
   6   7   0        1.46        1.58      1.16 o 
   7   7   0       12.48       11.99      2.21 o 
   8   7   0        1.35        2.42      1.58 o 
  -6   8   0        0.49        0.16      1.04 o 
  -5   8   0        2.77        5.84      1.26 o 
  -4   8   0        9.40        9.18      1.10 o 
  -3   8   0        0.05        0.07      0.52 o 
  -2   8   0       31.06       26.72      1.04 o 
  -1   8   0        7.00        6.47      0.86 o 
   0   8   0       69.40       71.46      1.78 o 
   1   8   0        2.84        5.92      0.78 o 
   2   8   0      339.33      341.81      6.22 o 
   3   8   0      166.85      165.72      6.62 o 
   4   8   0        8.94       11.66      1.18 o 
   5   8   0       34.74       30.99      3.68 o 
   6   8   0        0.90        5.26      1.58 o 
   7   8   0        1.48        3.89      1.58 o 
   8   8   0       11.41       18.92      3.05 o 
  -5   9   0        4.91        5.36      1.29 o 
  -4   9   0        8.09        5.51      1.58 o 
  -3   9   0       10.52       13.65      1.53 o 
  -2   9   0        8.70        5.96      0.86 o 
  -1   9   0      186.00      173.64      6.10 o 
   0   9   0       21.38       23.28      1.37 o 
   1   9   0        1.19        0.37      0.48 o 
   2   9   0       36.55       48.60      2.27 o 
   3   9   0        0.01        0.18      0.55 o 
   4   9   0       47.35       48.54      2.22 o 
   5   9   0        8.24        6.10      1.68 o 
   6   9   0        0.89       -0.32      1.16 o 
   7   9   0        6.15        4.73      1.89 o 
  -4  10   0        0.10        0.42      1.37 o 
  -3  10   0        1.84        1.40      0.70 o 
  -2  10   0        2.70        1.21      0.68 o 
  -1  10   0       50.86       46.47      1.86 o 
   0  10   0        1.33        1.57      0.63 o 
   1  10   0       57.37       55.57      1.97 o 
   2  10   0      143.42      142.79      3.58 o 
   3  10   0      126.81      125.61      4.16 o 
   4  10   0       12.95       14.09      2.21 o 
   5  10   0        3.26        0.95      1.26 o 
   6  10   0        1.08        1.05      1.26 o 
   7  10   0        1.15        0.84      1.47 o 
  -3  11   0        7.93        7.25      2.00 o 
  -2  11   0        2.21        2.47      0.97 o 
  -1  11   0       19.54       18.41      2.68 o 
   0  11   0        2.75        3.15      0.97 o 
   1  11   0       43.71       48.08      5.20 o 
   2  11   0        0.22       -0.37      0.67 o 
   3  11   0        2.63        2.85      1.26 o 
   4  11   0        2.92        3.42      1.04 o 
   5  11   0        8.65       14.19      2.21 o 
   6  11   0        1.39        0.84      1.37 o 
  -2  12   0        0.26        0.47      0.97 o 
  -1  12   0        0.09        1.00      0.88 o 
   0  12   0        3.80        6.71      1.79 o 
   1  12   0       10.55       13.98      2.31 o 
   2  12   0        2.98        4.95      1.15 o 
   3  12   0        0.42        0.41      0.78 o 
   4  12   0       12.82       13.39      1.71 o 
   5  12   0        0.18        1.26      1.37 o 
  -1  13   0        1.91        2.78      1.79 o 
   0  13   0        1.60        0.91      1.21 o 
   1  13   0       42.95       52.16      2.90 o 
   2  13   0        3.82        3.47      1.26 o 
   3  13   0        2.55        2.52      1.12 o 
   4  13   0        0.32       -0.69      0.93 o 
  -4 -13   1        0.18       -0.86      0.93 o 
  -3 -13   1        9.15       11.59      2.37 o 
  -2 -13   1        0.05       -0.89      0.89 o 
  -1 -13   1        3.74        2.31      1.11 o 
   0 -13   1        3.90        1.92      1.03 o 
   1 -13   1        0.05        1.47      1.47 o 
  -5 -12   1        1.71        3.47      1.18 o 
  -4 -12   1        2.30        3.28      1.89 o 
  -3 -12   1        7.22        6.77      1.63 o 
  -2 -12   1       98.27      104.73      5.41 o 
  -1 -12   1        6.50        8.57      1.37 o 
   0 -12   1        0.32        1.37      0.89 o 
   1 -12   1        2.56        4.92      1.26 o 
   2 -12   1        0.09       -0.74      1.26 o 
  -6 -11   1        0.15        0.53      1.37 o 
  -5 -11   1        2.63        3.36      1.58 o 
  -4 -11   1        6.30        4.38      1.11 o 
  -3 -11   1        3.59        2.06      0.88 o 
  -2 -11   1       18.82       21.97      1.93 o 
  -1 -11   1       31.62       27.13      1.73 o 
   0 -11   1        1.88        1.42      0.71 o 
   1 -11   1        0.20        0.21      0.61 o 
   2 -11   1        0.42       -0.55      0.55 o 
   3 -11   1        0.97        1.89      1.47 o 
   4 -11   1        0.00       -0.42      1.37 o 
  -7 -10   1        0.32        3.36      1.68 o 
  -6 -10   1        8.54        9.88      2.21 o 
  -5 -10   1        0.19        0.32      1.16 o 
  -4 -10   1        7.40        4.21      1.47 o 
  -3 -10   1        2.04        2.10      0.66 o 
  -2 -10   1       50.49       56.26      2.04 o 
  -1 -10   1       18.37       17.27      1.25 o 
   0 -10   1       24.52       26.67      1.58 o 
   1 -10   1        8.10       11.01      1.15 o 
   2 -10   1       82.36       82.62      2.71 o 
   3 -10   1        0.61        0.75      0.67 o 
   4 -10   1        2.26        1.50      0.96 o 
  -7  -9   1        0.25       -0.74      1.37 o 
  -6  -9   1        0.00        0.95      1.16 o 
  -5  -9   1        7.92        6.41      1.58 o 
  -4  -9   1      130.54      129.02      4.12 o 
  -3  -9   1      288.48      297.65     15.30 o 
  -2  -9   1       83.49       73.36      2.26 o 
  -1  -9   1       25.99       26.05      1.34 o 
   0  -9   1       24.02       21.92      1.33 o 
   1  -9   1      125.26      104.02      2.93 o 
   2  -9   1        6.18        2.08      0.66 o 
   3  -9   1        0.00       -0.38      0.56 o 
   4  -9   1        0.37        0.17      0.73 o 
   5  -9   1        0.64        0.60      0.91 o 
  -7  -8   1       11.28       12.30      2.31 o 
  -6  -8   1        3.10        1.68      1.26 o 
  -5  -8   1       14.83       12.61      1.30 o 
  -4  -8   1        0.51       -0.89      0.89 o 
  -3  -8   1       63.58       68.57      2.56 o 
  -2  -8   1       89.49       90.78      2.41 o 
  -1  -8   1       34.01       30.54      1.22 o 
   0  -8   1       22.99       18.85      1.80 o 
   1  -8   1       32.62       39.31      1.60 o 
   2  -8   1       14.54       13.26      0.95 o 
   3  -8   1       14.98       11.92      1.27 o 
   4  -8   1       16.05       16.11      1.37 o 
   5  -8   1       12.10       13.70      2.52 o 
   6  -8   1       20.51       19.22      3.26 o 
  -8  -7   1        9.38       11.46      2.42 o 
  -7  -7   1        5.10        4.52      1.68 o 
  -6  -7   1        0.43        1.50      0.76 o 
  -5  -7   1       13.20       10.29      1.18 o 
  -4  -7   1        3.95        4.12      0.82 o 
  -3  -7   1       35.94       34.50      2.75 o 
  -2  -7   1        0.00       -0.12      0.28 o 
  -1  -7   1       84.13       86.92      3.60 o 
   0  -7   1      122.33      108.57      2.32 o 
   1  -7   1        9.62        6.76      0.63 o 
   2  -7   1       44.53       48.93      1.18 o 
   3  -7   1        0.50        0.89      0.47 o 
   4  -7   1       10.34        8.14      1.05 o 
   5  -7   1        5.98        5.22      1.18 o 
   6  -7   1        0.02        1.50      0.96 o 
  -8  -6   1        6.13        5.26      1.79 o 
  -7  -6   1        0.00        2.21      1.26 o 
  -6  -6   1       26.94       21.84      3.15 o 
  -5  -6   1        2.21        0.37      0.68 o 
  -4  -6   1       84.26       80.73      2.50 o 
  -3  -6   1       29.44       30.12      1.59 o 
  -2  -6   1       13.13       17.56      0.95 o 
  -1  -6   1        2.96        3.93      0.38 o 
   0  -6   1      222.79      245.48      4.31 o 
   1  -6   1        4.24        5.48      0.52 o 
   2  -6   1        6.57        9.90      0.54 o 
   3  -6   1        1.93        2.95      0.52 o 
   4  -6   1       12.44       12.34      0.92 o 
   5  -6   1       10.75       11.15      1.45 o 
   6  -6   1        0.37       -0.05      0.89 o 
   7  -6   1        8.84        9.30      1.63 o 
  -8  -5   1        8.84        3.36      1.79 o 
  -7  -5   1        0.97        0.53      0.76 o 
  -6  -5   1        0.03        0.34      0.60 o 
  -5  -5   1       31.54       37.50      2.89 o 
  -4  -5   1      108.04      112.81      3.42 o 
  -3  -5   1        6.93        4.58      0.56 o 
  -2  -5   1      120.31      135.59      5.87 o 
  -1  -5   1        2.02        1.55      0.27 o 
   0  -5   1      379.17      419.42      6.10 o 
   1  -5   1       80.79       87.17      1.57 o 
   2  -5   1       55.05       57.15      1.46 o 
   3  -5   1       22.83       25.08      1.12 o 
   4  -5   1      140.17      131.09      2.89 o 
   5  -5   1      214.30      212.79      4.98 o 
   6  -5   1        9.92       10.71      1.52 o 
   7  -5   1        9.08        8.98      1.56 o 
  -8  -4   1       15.13       20.40      2.94 o 
  -7  -4   1        0.90        0.75      0.70 o 
  -6  -4   1        0.29        0.11      0.59 o 
  -5  -4   1       18.89       19.93      1.48 o 
  -4  -4   1       33.13       32.32      1.52 o 
  -3  -4   1        0.85        3.57      0.38 o 
  -2  -4   1      129.46      149.34      2.57 o 
  -1  -4   1      122.03      119.49      1.96 o 
   0  -4   1      515.23      574.03      7.38 o 
   1  -4   1      309.12      357.56      5.85 o 
   2  -4   1       23.76       17.86      0.80 o 
   3  -4   1       10.80       11.14      0.72 o 
   4  -4   1        0.92        2.19      0.49 o 
   5  -4   1      194.47      196.82      3.98 o 
   6  -4   1       33.88       33.72      1.92 o 
   7  -4   1       22.62       21.96      2.08 o 
  -8  -3   1       14.37       13.67      2.52 o 
  -7  -3   1        0.10       -0.56      0.68 o 
  -6  -3   1       15.93       10.90      1.03 o 
  -5  -3   1        1.87        2.54      0.43 o 
  -4  -3   1      135.97      160.77      3.54 o 
  -3  -3   1      126.94      142.43      2.64 o 
  -2  -3   1       21.84       15.11      0.89 o 
  -1  -3   1       99.49       79.91      1.36 o 
   0  -3   1      154.11      155.74      2.02 o 
   1  -3   1      577.64      570.45      7.32 o 
   2  -3   1       61.11       62.99      1.41 o 
   3  -3   1      123.41      112.66      2.30 o 
   4  -3   1       39.46       40.97      1.29 o 
   5  -3   1       65.52       61.66      1.79 o 
   6  -3   1        2.69        1.91      0.68 o 
   7  -3   1       10.29       13.10      1.67 o 
   8  -3   1        0.00       -0.95      1.37 o 
  -8  -2   1        2.24        3.36      1.58 o 
  -7  -2   1        7.32        8.27      1.04 o 
  -6  -2   1        0.25        0.23      0.50 o 
  -5  -2   1       15.86       17.89      0.98 o 
  -4  -2   1       31.80       32.82      0.93 o 
  -3  -2   1        3.05        1.68      0.30 o 
  -2  -2   1      944.19      948.90     11.93 o 
  -1  -2   1       76.32       67.57      1.04 o 
   0  -2   1      882.58      848.74      8.68 o 
   1  -2   1       44.78       43.23      0.67 o 
   2  -2   1       29.72       29.68      0.66 o 
   3  -2   1       22.75       25.03      0.84 o 
   4  -2   1       87.93       84.37      2.11 o 
   5  -2   1        2.32        2.52      0.49 o 
   6  -2   1       90.39       92.33      3.25 o 
   7  -2   1       37.03       42.74      2.14 o 
   8  -2   1       11.53        8.41      2.21 o 
  -8  -1   1        5.24        4.21      1.21 o 
  -7  -1   1        5.83        7.31      0.99 o 
  -6  -1   1       32.27       31.56      1.58 o 
  -5  -1   1        0.85        0.07      0.39 o 
  -4  -1   1      132.83      147.59      3.32 o 
  -3  -1   1      528.31      545.03      7.77 o 
  -2  -1   1       35.44       32.88      0.62 o 
  -1  -1   1     5282.33     4855.24     55.84 o 
   0  -1   1      607.62      462.18     17.16 o 
   1  -1   1     1358.30     1314.49     15.04 o 
   2  -1   1      650.19      677.14      7.95 o 
   3  -1   1      561.27      561.09      7.32 o 
   4  -1   1      281.50      287.67      4.98 o 
   5  -1   1       26.25       26.52      1.33 o 
   6  -1   1       23.20       24.05      1.47 o 
   7  -1   1        1.40        2.76      0.78 o 
   8  -1   1        0.00        0.63      1.37 o 
  -8   0   1        6.11        4.83      1.30 o 
  -7   0   1        1.98        2.91      0.79 o 
  -6   0   1        0.17        0.50      0.52 o 
  -5   0   1      299.66      297.35      5.35 o 
  -4   0   1      123.28      126.66      2.56 o 
  -3   0   1      181.97      196.14      3.58 o 
  -2   0   1      249.61      258.57      3.46 o 
  -1   0   1     2830.09     2757.65     29.72 o 
   1   0   1      302.27      270.81      2.97 o 
   2   0   1      243.51      211.17      2.84 o 
   3   0   1       76.14       86.10      1.42 o 
   4   0   1        8.19        7.93      0.52 o 
   5   0   1      123.48      115.33      5.74 o 
   6   0   1      115.29      116.63      3.13 o 
   7   0   1       61.70       62.85      2.32 o 
   8   0   1       14.29       14.77      2.05 o 
  -8   1   1        0.94        2.22      1.79 o 
  -7   1   1        2.60        3.49      1.00 o 
  -6   1   1        2.48        0.05      0.58 o 
  -5   1   1       19.81       15.35      0.93 o 
  -4   1   1       66.96       79.97      1.87 o 
  -3   1   1      267.33      262.67      4.49 o 
  -2   1   1      316.08      337.55      4.13 o 
  -1   1   1     4597.36     4485.26     45.52 o 
   0   1   1      501.80      265.94     12.38 o 
   1   1   1     2192.58     2066.09     23.68 o 
   2   1   1       22.54       22.50      0.41 o 
   3   1   1      103.86      111.76      1.70 o 
   4   1   1      174.19      172.37      3.18 o 
   5   1   1        8.98        7.51      0.61 o 
   6   1   1       18.68       18.71      1.25 o 
   7   1   1        0.60        1.39      0.70 o 
   8   1   1        0.33       -0.11      1.58 o 
  -8   2   1       12.16       13.09      2.21 o 
  -7   2   1        0.21        0.30      0.96 o 
  -6   2   1        0.54        0.66      0.60 o 
  -5   2   1       28.39       26.57      1.23 o 
  -4   2   1        0.21       -0.07      1.01 o 
  -3   2   1       31.94       32.62      1.01 o 
  -2   2   1        8.99       10.91      0.48 o 
  -1   2   1     3423.37     3329.08     41.51 o 
   0   2   1     2277.91     2136.39     21.95 o 
   1   2   1     1590.98     1530.75     20.74 o 
   2   2   1       62.49       60.53      1.10 o 
   3   2   1      150.28      169.60      2.41 o 
   4   2   1       80.51       76.03      1.38 o 
   5   2   1       16.25       16.61      0.99 o 
   6   2   1      105.50      106.11      2.87 o 
   7   2   1        8.57        7.92      0.99 o 
   8   2   1        2.68        3.09      1.58 o 
  -7   3   1       69.71       68.69      3.23 o 
  -6   3   1        6.38        7.76      1.22 o 
  -5   3   1       17.52       16.71      1.05 o 
  -4   3   1        0.00        0.08      0.34 o 
  -3   3   1       25.68       29.61      1.15 o 
  -2   3   1        0.05        0.73      0.21 o 
  -1   3   1     1758.83     1747.24     20.23 o 
   0   3   1     2873.16     2834.02     29.09 o 
   1   3   1       53.03       43.06      0.70 o 
   2   3   1       10.54       12.87      0.36 o 
   3   3   1        5.89        4.98      0.27 o 
   4   3   1      113.35      129.64      2.05 o 
   5   3   1       15.04       14.25      0.72 o 
   6   3   1       13.76       13.17      1.05 o 
   7   3   1       31.44       34.03      1.83 o 
   8   3   1       22.70       24.86      2.23 o 
  -7   4   1        4.71        6.88      2.16 o 
  -6   4   1       41.08       45.87      2.53 o 
  -5   4   1       11.47       11.43      0.92 o 
  -4   4   1        2.29        1.56      0.44 o 
  -3   4   1        4.88        3.98      0.50 o 
  -2   4   1      212.57      200.31      3.57 o 
  -1   4   1      597.57      614.44      7.95 o 
   0   4   1      765.49      825.94      9.12 o 
   1   4   1        2.79        1.18      0.21 o 
   2   4   1      112.90      116.07      1.94 o 
   3   4   1      667.73      763.11     11.92 o 
   4   4   1        8.87        8.69      0.59 o 
   5   4   1        8.06        7.99      0.64 o 
   6   4   1        3.28        1.43      0.55 o 
   7   4   1       70.24       71.84      3.08 o 
   8   4   1        0.13        1.05      0.89 o 
  -7   5   1       26.26       25.02      2.38 o 
  -6   5   1        0.13       -0.69      0.78 o 
  -5   5   1       58.96       59.05      4.24 o 
  -4   5   1        6.19        6.23      0.68 o 
  -3   5   1       34.77       35.33      1.19 o 
  -2   5   1       88.04       95.91      1.81 o 
  -1   5   1     1090.41     1195.34     15.19 o 
   0   5   1       42.32       45.08      0.79 o 
   1   5   1       45.49       45.75      0.80 o 
   2   5   1       92.68      113.43      3.61 o 
   3   5   1       26.29       31.30      0.92 o 
   4   5   1       15.44       17.52      0.91 o 
   5   5   1        3.94        5.67      1.73 o 
   6   5   1        0.35        0.37      0.58 o 
   7   5   1        8.24        9.46      1.89 o 
   8   5   1       18.84       16.30      2.63 o 
  -7   6   1        1.36        1.18      1.26 o 
  -6   6   1       44.26       46.99      2.89 o 
  -5   6   1       11.52        9.73      1.13 o 
  -4   6   1        0.45        0.16      0.50 o 
  -3   6   1       11.44        6.81      0.66 o 
  -2   6   1        0.31       -0.17      0.24 o 
  -1   6   1       34.84       38.71      0.89 o 
   0   6   1       37.89       39.06      0.72 o 
   1   6   1       14.00       15.83      0.64 o 
   2   6   1       18.92       24.49      0.80 o 
   3   6   1       88.30      111.05      3.44 o 
   4   6   1       23.08       22.27      1.10 o 
   5   6   1       11.07        9.03      0.96 o 
   6   6   1       78.30       83.99      4.52 o 
   7   6   1       29.67       23.13      2.73 o 
   8   6   1       10.75       12.09      2.31 o 
  -6   7   1        0.71        0.77      0.93 o 
  -5   7   1        4.55        2.82      1.03 o 
  -4   7   1       16.66       12.80      0.97 o 
  -3   7   1        2.34        1.75      0.48 o 
  -2   7   1        0.14        0.29      0.30 o 
  -1   7   1        0.48        0.17      0.25 o 
   0   7   1        1.02        1.65      0.37 o 
   1   7   1       56.78       66.49      2.10 o 
   2   7   1      148.80      171.52      3.18 o 
   3   7   1       49.92       54.40      2.93 o 
   4   7   1       53.79       54.27      2.07 o 
   5   7   1        0.51        0.74      0.55 o 
   6   7   1       24.28       25.65      2.73 o 
   7   7   1        3.38        4.84      1.58 o 
   8   7   1        0.03       -0.11      1.26 o 
  -6   8   1        1.31        0.53      1.37 o 
  -5   8   1        3.46        4.44      1.68 o 
  -4   8   1        2.40        1.33      0.70 o 
  -3   8   1       11.05        7.99      0.88 o 
  -2   8   1        0.66        0.18      0.36 o 
  -1   8   1        7.49       10.45      0.69 o 
   0   8   1       23.55       25.89      1.06 o 
   1   8   1      243.93      242.31      5.78 o 
   2   8   1      114.95      112.26      2.39 o 
   3   8   1       35.34       36.70      2.21 o 
   4   8   1        0.12       -0.48      0.48 o 
   5   8   1        6.94        6.83      1.47 o 
   6   8   1       34.65       37.95      3.15 o 
   7   8   1        1.24        2.84      1.47 o 
   8   8   1        8.05        9.78      2.31 o 
  -5   9   1        8.43       11.67      2.42 o 
  -4   9   1        0.44       -0.42      0.61 o 
  -3   9   1        2.93        3.07      1.00 o 
  -2   9   1        4.23        5.50      0.96 o 
  -1   9   1        4.94        4.84      0.76 o 
   0   9   1        0.15        0.34      0.46 o 
   1   9   1       23.45       22.75      1.27 o 
   2   9   1      323.53      325.76      6.61 o 
   3   9   1       84.81       83.79      3.21 o 
   4   9   1       10.19        7.89      1.47 o 
   5   9   1        9.48        9.36      1.79 o 
   6   9   1       41.20       34.17      3.26 o 
   7   9   1       32.50       48.68      3.89 o 
  -4  10   1        1.86        3.15      1.58 o 
  -3  10   1        4.18        5.99      1.19 o 
  -2  10   1       50.00       45.07      1.95 o 
  -1  10   1       13.29       12.58      1.40 o 
   0  10   1        1.40        0.82      1.10 o 
   1  10   1       12.86       12.24      1.02 o 
   2  10   1       65.38       64.85      2.64 o 
   3  10   1        3.03        3.95      1.00 o 
   4  10   1        4.35        6.31      1.58 o 
   5  10   1        0.75        1.26      1.16 o 
   6  10   1        1.04       -0.42      1.16 o 
   7  10   1        2.33        4.00      1.79 o 
  -3  11   1        1.88        1.32      1.37 o 
  -2  11   1        0.01        0.49      0.78 o 
  -1  11   1        7.93        8.25      1.29 o 
   0  11   1        0.28        0.61      0.73 o 
   1  11   1       11.39       17.81      1.67 o 
   2  11   1        1.83        1.52      0.82 o 
   3  11   1       17.24       17.13      1.60 o 
   4  11   1        0.05       -0.41      0.70 o 
   5  11   1       47.25       47.63      3.68 o 
   6  11   1        2.46        2.63      1.58 o 
  -2  12   1        3.71        4.89      1.42 o 
  -1  12   1       14.11       17.85      3.31 o 
   0  12   1       19.18       18.34      2.16 o 
   1  12   1       12.97       15.95      1.67 o 
   2  12   1        1.39        1.61      0.88 o 
   3  12   1        0.01        0.21      0.82 o 
   4  12   1        0.00        0.58      0.89 o 
   5  12   1        4.94        6.52      2.00 o 
  -1  13   1        7.55        8.57      1.52 o 
   0  13   1        0.04        0.20      0.93 o 
   1  13   1       76.23       84.43      3.78 o 
   2  13   1        1.35        2.25      1.08 o 
   3  13   1        0.76       -0.63      0.74 o 
   4  13   1        2.87        1.95      1.04 o 
  -4 -13   2        4.34        7.14      1.48 o 
  -3 -13   2       15.38       18.66      2.00 o 
  -2 -13   2        0.80        0.21      0.97 o 
  -1 -13   2        9.47       11.72      1.67 o 
   0 -13   2        5.18        6.41      2.00 o 
   1 -13   2       10.14       17.56      2.94 o 
  -5 -12   2        1.86        0.38      1.03 o 
  -4 -12   2        1.87        0.80      0.93 o 
  -3 -12   2       12.93       14.96      2.10 o 
  -2 -12   2       56.36       57.40      2.94 o 
  -1 -12   2        9.31        9.92      1.48 o 
   0 -12   2       38.39       47.74      2.64 o 
   1 -12   2        0.40       -0.11      0.82 o 
   2 -12   2        0.01        0.53      1.47 o 
  -6 -11   2        3.99        4.10      1.79 o 
  -5 -11   2       12.37       15.77      2.52 o 
  -4 -11   2        1.43        0.84      0.96 o 
  -3 -11   2       47.26       40.78      2.52 o 
  -2 -11   2      100.00       98.68      3.01 o 
  -1 -11   2        0.45        0.12      0.60 o 
   0 -11   2        7.86        9.74      1.11 o 
   1 -11   2        6.99        7.60      1.07 o 
   2 -11   2        0.50        0.69      0.95 o 
   3 -11   2        0.91        0.74      0.95 o 
   4 -11   2        0.96        2.21      1.58 o 
  -6 -10   2        0.32        1.05      1.26 o 
  -5 -10   2        0.51       -0.42      1.16 o 
  -4 -10   2        3.83        4.38      1.04 o 
  -3 -10   2       64.36       65.88      2.29 o 
  -2 -10   2       17.92       20.25      1.37 o 
  -1 -10   2       67.27       71.15      5.20 o 
   0 -10   2       67.36       58.74      3.29 o 
   1 -10   2       52.88       46.50      1.92 o 
   2 -10   2       14.66       13.50      1.25 o 
   3 -10   2        0.58        1.05      0.82 o 
   4 -10   2        0.68        0.32      0.97 o 
  -7  -9   2       12.69       15.35      2.73 o 
  -6  -9   2        8.51        9.36      2.10 o 
  -5  -9   2        0.54        1.16      0.78 o 
  -4  -9   2       62.33       67.22      2.82 o 
  -3  -9   2      389.81      390.34      9.77 o 
  -2  -9   2       25.85       26.71      1.96 o 
  -1  -9   2        0.60       -0.10      0.44 o 
   0  -9   2       74.66       73.89      2.38 o 
   1  -9   2        0.24        0.85      0.52 o 
   2  -9   2        4.24        2.76      1.15 o 
   3  -9   2       22.84       17.71      1.42 o 
   4  -9   2        1.17        1.59      1.00 o 
   5  -9   2       21.19       24.83      5.15 o 
  -7  -8   2        1.81       -1.05      1.16 o 
  -6  -8   2        0.16       -0.42      1.16 o 
  -5  -8   2        0.00       -0.63      0.63 o 
  -4  -8   2       36.82       34.64      2.02 o 
  -3  -8   2       57.40       60.33      2.45 o 
  -2  -8   2       39.68       39.36      1.74 o 
  -1  -8   2       38.23       40.28      1.22 o 
   0  -8   2       41.23       38.63      1.31 o 
   1  -8   2       13.61       18.29      1.05 o 
   2  -8   2        1.33        0.68      0.42 o 
   3  -8   2       76.41       74.09      2.49 o 
   4  -8   2        3.44        2.94      0.97 o 
   5  -8   2        4.11        2.55      1.11 o 
   6  -8   2        7.38       10.75      2.10 o 
  -7  -7   2        0.13        0.21      1.16 o 
  -6  -7   2       14.34       12.26      1.79 o 
  -5  -7   2       24.59       24.12      1.78 o 
  -4  -7   2        7.33        6.13      1.73 o 
  -3  -7   2       25.98       29.51      2.29 o 
  -2  -7   2      343.22      343.28      6.82 o 
  -1  -7   2        0.07       -0.10      0.22 o 
   0  -7   2       67.07       77.18      1.86 o 
   1  -7   2      127.35      134.08      2.81 o 
   2  -7   2        2.01        2.50      0.51 o 
   3  -7   2        2.46        1.45      0.51 o 
   4  -7   2       23.16       21.03      1.27 o 
   5  -7   2        4.30        4.96      1.15 o 
   6  -7   2        0.04       -0.27      0.91 o 
  -7  -6   2        1.26        0.63      1.26 o 
  -6  -6   2        8.95        7.12      1.18 o 
  -5  -6   2       13.73       14.41      1.37 o 
  -4  -6   2        5.22        4.95      0.66 o 
  -3  -6   2       24.48       21.86      1.04 o 
  -2  -6   2       14.46       16.75      1.15 o 
  -1  -6   2       31.63       39.31      1.26 o 
   0  -6   2       46.69       52.57      1.37 o 
   1  -6   2       26.02       21.40      0.91 o 
   2  -6   2      128.11      128.01      2.67 o 
   3  -6   2        0.52        0.96      0.44 o 
   4  -6   2      174.59      168.78      3.57 o 
   5  -6   2       42.36       41.72      2.34 o 
   6  -6   2        4.79        4.53      1.19 o 
   7  -6   2        2.80        2.87      1.15 o 
  -7  -5   2        4.82        1.91      0.85 o 
  -6  -5   2       37.97       32.24      2.14 o 
  -5  -5   2        6.11        6.06      0.96 o 
  -4  -5   2       65.67       60.32      1.96 o 
  -3  -5   2       37.26       34.37      1.25 o 
  -2  -5   2       95.96       94.08      2.29 o 
  -1  -5   2      159.93      167.31      3.05 o 
   0  -5   2     2272.38     2398.18     36.53 o 
   1  -5   2      142.86      142.22      2.72 o 
   2  -5   2       61.55       67.90      1.64 o 
   3  -5   2        4.31        4.63      0.56 o 
   4  -5   2      798.55      751.18     12.27 o 
   5  -5   2        2.02        2.14      0.67 o 
   6  -5   2        3.64        5.96      1.58 o 
   7  -5   2        3.04        4.40      1.29 o 
  -7  -4   2        5.91        6.26      1.31 o 
  -6  -4   2        2.84        5.15      0.97 o 
  -5  -4   2        4.63        3.17      0.60 o 
  -4  -4   2      141.81      151.69      3.46 o 
  -3  -4   2      125.73      150.80      3.32 o 
  -2  -4   2      153.43      157.04      3.30 o 
  -1  -4   2        0.57        0.35      0.26 o 
   0  -4   2       40.94       39.51      0.80 o 
   1  -4   2        0.52        0.24      0.17 o 
   2  -4   2      212.75      217.77      4.57 o 
   3  -4   2       27.55       25.56      0.96 o 
   4  -4   2       99.50      102.02      2.34 o 
   5  -4   2        3.31        2.72      0.67 o 
   6  -4   2       70.53       66.57      2.38 o 
   7  -4   2       15.71       14.98      1.82 o 
  -7  -3   2        1.80        1.79      0.89 o 
  -6  -3   2        6.34        5.20      0.97 o 
  -5  -3   2        0.20        0.23      0.36 o 
  -4  -3   2        4.72        4.96      1.14 o 
  -3  -3   2      399.84      396.44      7.53 o 
  -2  -3   2      144.62      149.70      2.72 o 
  -1  -3   2      326.10      320.60      5.19 o 
   0  -3   2        0.00        0.02      0.13 o 
   1  -3   2        1.14        0.56      0.13 o 
   2  -3   2      161.18      149.33      2.75 o 
   3  -3   2      440.05      439.86      7.25 o 
   4  -3   2      231.89      221.74      4.34 o 
   5  -3   2       41.74       41.78      1.40 o 
   6  -3   2        0.90        1.30      0.91 o 
   7  -3   2       13.28       13.90      1.75 o 
   8  -3   2        1.10        0.63      1.47 o 
  -8  -2   2        6.36        5.44      2.21 o 
  -7  -2   2       20.28       19.20      1.63 o 
  -6  -2   2        2.07        1.35      0.58 o 
  -5  -2   2        0.96        0.46      0.35 o 
  -4  -2   2        0.03       -0.16      0.30 o 
  -3  -2   2      465.75      512.35      9.51 o 
  -2  -2   2        5.27        3.41      0.30 o 
  -1  -2   2       57.14       51.27      0.97 o 
   0  -2   2     2747.19     2565.84     29.67 o 
   1  -2   2      280.93      300.39      3.60 o 
   2  -2   2      132.80      126.55      1.90 o 
   3  -2   2       75.15       75.68      1.65 o 
   4  -2   2      323.65      319.91      5.75 o 
   5  -2   2        0.03        0.63      0.38 o 
   6  -2   2       86.85       87.41      2.65 o 
   7  -2   2        3.94        2.37      0.80 o 
   8  -2   2        0.01        1.16      1.37 o 
  -8  -1   2        4.70        5.55      1.36 o 
  -7  -1   2        0.13       -0.21      0.74 o 
  -6  -1   2        0.80        0.96      0.63 o 
  -5  -1   2        2.74        3.92      0.60 o 
  -4  -1   2       48.74       55.72      1.31 o 
  -3  -1   2      624.20      655.75     10.40 o 
  -2  -1   2     2341.28     2367.24     32.09 o 
  -1  -1   2    11486.23    10363.57    140.46 o 
   0  -1   2      752.15      733.89      8.03 o 
   1  -1   2     1158.30     1079.56     13.86 o 
   2  -1   2        0.35        3.84      0.25 o 
   3  -1   2      121.20      137.89      2.50 o 
   4  -1   2       16.84       15.08      0.79 o 
   5  -1   2       30.45       31.81      1.97 o 
   6  -1   2       67.22       64.79      4.30 o 
   7  -1   2       85.06       90.29      2.87 o 
   8  -1   2        0.45        1.55      1.00 o 
  -8   0   2        4.72        4.24      1.29 o 
  -7   0   2        9.21        9.56      1.45 o 
  -6   0   2       80.91       84.84      2.65 o 
  -5   0   2       12.00       10.31      0.81 o 
  -4   0   2        7.22       13.23      0.70 o 
  -3   0   2       46.40       48.20      1.90 o 
  -2   0   2        2.26        1.85      0.20 o 
  -1   0   2      133.23      116.53      1.83 o 
   0   0   2      823.41      840.98      9.16 o 
   1   0   2      615.26      557.79      6.09 o 
   2   0   2      150.40      153.26      2.10 o 
   3   0   2     1128.07     1172.75     17.11 o 
   4   0   2      659.95      680.04      9.67 o 
   5   0   2        8.82        8.97      0.66 o 
   6   0   2       25.11       24.54      1.43 o 
   7   0   2        0.00       -0.26      0.54 o 
   8   0   2        0.53        0.05      0.81 o 
  -8   1   2        0.30       -0.52      0.88 o 
  -7   1   2        0.45        0.56      0.88 o 
  -6   1   2        0.76        0.83      0.60 o 
  -5   1   2        3.34        3.80      0.64 o 
  -4   1   2       75.31       77.56      1.99 o 
  -3   1   2       52.30       62.65      1.31 o 
  -2   1   2       60.56       47.99      0.83 o 
  -1   1   2     9109.02     8929.20    110.50 o 
   0   1   2      396.62      373.98      5.25 o 
   1   1   2      477.58      457.87      7.20 o 
   2   1   2     1182.31     1156.27     15.32 o 
   3   1   2        0.17        0.86      0.18 o 
   4   1   2       48.08       50.90      0.95 o 
   5   1   2      228.63      237.52      3.83 o 
   6   1   2       92.30       92.44      2.62 o 
   7   1   2       72.09       71.42      2.41 o 
   8   1   2        0.71        0.04      0.88 o 
  -8   2   2        2.28        1.09      1.08 o 
  -7   2   2        5.61        8.94      1.45 o 
  -6   2   2        0.68        0.46      0.70 o 
  -5   2   2       35.24       36.22      1.59 o 
  -4   2   2        3.04        3.18      0.48 o 
  -3   2   2      314.87      314.26      5.34 o 
  -2   2   2      368.12      399.95      6.21 o 
  -1   2   2     3578.08     3437.26     35.11 o 
   0   2   2     2654.55     2538.84     29.59 o 
   1   2   2     2261.52     2206.84     34.44 o 
   2   2   2     1080.98     1077.86     13.56 o 
   3   2   2        0.55        1.52      0.24 o 
   4   2   2       21.12       22.36      0.80 o 
   5   2   2       18.20       17.52      0.91 o 
   6   2   2       15.19       14.45      1.09 o 
   7   2   2       43.33       45.52      2.42 o 
   8   2   2        0.95        0.48      0.85 o 
  -7   3   2       13.93       14.26      1.86 o 
  -6   3   2       18.93       19.13      1.82 o 
  -5   3   2       22.40       20.61      1.14 o 
  -4   3   2        3.46        3.24      0.52 o 
  -3   3   2       31.90       32.79      1.19 o 
  -2   3   2      235.92      260.29      3.96 o 
  -1   3   2     2613.77     2720.18     37.23 o 
   0   3   2     3875.46     3835.89     42.34 o 
   1   3   2      112.30       90.83      1.24 o 
   2   3   2     1655.26     1769.45     23.91 o 
   3   3   2       19.14       16.19      0.80 o 
   4   3   2       42.62       40.61      0.97 o 
   5   3   2      120.14      133.01      3.20 o 
   6   3   2       41.20       45.97      2.27 o 
   7   3   2       40.79       40.43      2.79 o 
   8   3   2        3.77        4.76      1.15 o 
  -7   4   2        6.47        5.74      1.37 o 
  -6   4   2       30.66       31.88      3.26 o 
  -5   4   2        3.66        2.09      0.64 o 
  -4   4   2       10.66       13.53      0.89 o 
  -3   4   2       40.50       39.19      1.21 o 
  -2   4   2      711.75      790.61     12.47 o 
  -1   4   2      133.32      141.83      1.95 o 
   0   4   2      149.26      135.51      1.94 o 
   1   4   2        4.14        5.93      0.39 o 
   2   4   2       26.84       30.77      0.87 o 
   3   4   2       45.07       47.36      1.07 o 
   4   4   2        1.26        1.25      0.28 o 
   5   4   2       37.94       40.88      1.23 o 
   6   4   2        5.94        5.50      0.71 o 
   7   4   2       61.77       58.41      2.71 o 
   8   4   2        6.33        8.78      1.41 o 
  -7   5   2       16.38       13.53      1.89 o 
  -6   5   2       39.97       38.00      2.71 o 
  -5   5   2       14.12       14.91      1.27 o 
  -4   5   2       20.63       21.67      1.35 o 
  -3   5   2       26.56       29.52      1.10 o 
  -2   5   2       23.85       18.44      0.86 o 
  -1   5   2     1580.80     1611.79     18.81 o 
   0   5   2      217.97      236.90      3.27 o 
   1   5   2      128.92      116.89      1.89 o 
   2   5   2      925.53      988.56     17.58 o 
   3   5   2       98.57      105.00      2.19 o 
   4   5   2        1.80        1.81      0.34 o 
   5   5   2       99.41       96.44      2.49 o 
   6   5   2       73.17       68.75      3.89 o 
   7   5   2       16.07       16.40      2.31 o 
   8   5   2       12.38       10.30      2.10 o 
  -6   6   2        1.45       -0.58      0.82 o 
  -5   6   2        9.82        8.99      1.07 o 
  -4   6   2        0.73        0.97      0.56 o 
  -3   6   2       12.82       10.34      0.80 o 
  -2   6   2        0.12        0.37      0.34 o 
  -1   6   2       90.16       98.42      1.67 o 
   0   6   2        2.19        2.31      0.28 o 
   1   6   2       35.03       35.34      0.85 o 
   2   6   2       52.51       62.07      1.35 o 
   3   6   2        5.49        7.37      0.48 o 
   4   6   2      151.95      152.89      3.56 o 
   5   6   2       23.53       23.89      1.39 o 
   6   6   2        1.75        1.26      1.05 o 
   7   6   2        2.20        2.10      1.16 o 
   8   6   2        3.15        2.73      1.58 o 
  -6   7   2        0.02       -1.16      1.16 o 
  -5   7   2        0.44       -0.29      0.52 o 
  -4   7   2        3.81        3.24      0.65 o 
  -3   7   2        2.28        0.98      0.53 o 
  -2   7   2       21.67       19.16      1.88 o 
  -1   7   2       47.04       45.66      1.20 o 
   0   7   2       77.51       83.72      1.75 o 
   1   7   2        1.20        0.83      0.39 o 
   2   7   2      205.56      202.53      5.49 o 
   3   7   2       37.13       40.60      1.15 o 
   4   7   2       13.31       13.73      1.25 o 
   5   7   2       43.24       43.11      2.84 o 
   6   7   2        4.36        2.94      1.26 o 
   7   7   2        6.61        6.62      1.79 o 
   8   7   2        0.12        0.74      1.26 o 
  -5   8   2        5.47        1.58      1.47 o 
  -4   8   2        0.06        0.73      0.53 o 
  -3   8   2        1.11        0.95      0.47 o 
  -2   8   2       21.88       18.85      0.99 o 
  -1   8   2        2.46        3.49      0.48 o 
   0   8   2        7.67        7.36      0.52 o 
   1   8   2      105.73      106.06      2.26 o 
   2   8   2       19.05       18.33      0.82 o 
   3   8   2       25.31       29.01      1.14 o 
   4   8   2       11.88       15.98      1.89 o 
   5   8   2        0.07        0.63      0.95 o 
   6   8   2       59.12       60.13      3.89 o 
   7   8   2       11.97       14.72      2.42 o 
   8   8   2        0.12       -0.42      1.26 o 
  -5   9   2        0.00       -1.16      1.16 o 
  -4   9   2        1.68        2.84      1.04 o 
  -3   9   2        8.09        8.13      1.01 o 
  -2   9   2       74.58       72.75      2.34 o 
  -1   9   2        0.19       -0.41      0.41 o 
   0   9   2        6.39        6.13      0.93 o 
   1   9   2      190.08      189.86      4.22 o 
   2   9   2      723.45      734.55     13.66 o 
   3   9   2       32.70       31.75      2.42 o 
   4   9   2        0.08       -0.74      0.74 o 
   5   9   2        1.99        2.63      1.16 o 
   6   9   2       17.38       15.56      2.21 o 
   7   9   2        0.21        0.74      1.26 o 
  -4  10   2        5.11        4.15      1.21 o 
  -3  10   2       23.37       26.41      2.23 o 
  -2  10   2       14.75       11.14      1.37 o 
  -1  10   2        0.94        0.26      0.67 o 
   0  10   2        2.63        2.33      0.95 o 
   1  10   2        1.06        1.51      1.63 o 
   2  10   2       10.16        8.32      1.08 o 
   3  10   2        0.30        0.67      1.05 o 
   4  10   2       33.17       30.07      2.84 o 
   5  10   2        1.04        0.63      1.05 o 
   6  10   2        2.48        0.00      1.16 o 
   7  10   2        3.15        4.21      1.79 o 
  -3  11   2        0.02       -0.62      0.85 o 
  -2  11   2        1.51        3.10      1.03 o 
  -1  11   2        7.94        8.92      1.34 o 
   0  11   2        9.14        7.30      1.18 o 
   1  11   2       21.10       20.24      3.68 o 
   2  11   2        0.00       -0.11      0.63 o 
   3  11   2        1.57        3.01      1.21 o 
   4  11   2        7.66        7.05      1.15 o 
   5  11   2        5.79        5.05      1.58 o 
   6  11   2        1.17        0.53      1.26 o 
  -2  12   2        6.32        7.20      1.45 o 
  -1  12   2       11.97       15.04      3.42 o 
   0  12   2       47.14       51.89      2.79 o 
   1  12   2        0.78        0.37      0.78 o 
   2  12   2        0.01       -0.25      0.84 o 
   3  12   2        4.50        4.78      1.08 o 
   4  12   2       40.15       38.71      5.99 o 
   5  12   2        0.41       -0.05      0.81 o 
  -1  13   2        1.89        1.16      0.97 o 
   0  13   2        4.92        5.63      1.34 o 
   1  13   2       26.94       35.22      4.00 o 
   2  13   2        2.02        3.36      1.08 o 
   3  13   2        1.04        3.89      1.37 o 
   4  13   2       16.88       14.88      1.75 o 
  -3 -13   3        6.94        9.57      2.21 o 
  -2 -13   3        0.28       -1.37      1.37 o 
  -1 -13   3        2.96        7.25      2.10 o 
   0 -13   3        2.01        2.94      1.68 o 
   1 -13   3        2.08        3.78      2.10 o 
  -5 -12   3        0.42        0.63      1.58 o 
  -4 -12   3        0.02        0.88      0.93 o 
  -3 -12   3       14.43       16.00      4.31 o 
  -2 -12   3        1.69        0.87      0.93 o 
  -1 -12   3       10.38        9.93      1.52 o 
   0 -12   3        0.29        0.84      1.21 o 
   1 -12   3        0.11       -0.04      0.86 o 
   2 -12   3       12.51       17.45      2.94 o 
  -5 -11   3        3.52        6.73      1.89 o 
  -4 -11   3        5.37        5.32      1.26 o 
  -3 -11   3        9.43        8.98      1.50 o 
  -2 -11   3       27.72       25.52      1.67 o 
  -1 -11   3       33.12       36.69      1.98 o 
   0 -11   3       46.74       46.98      2.02 o 
   1 -11   3        2.83        4.02      0.87 o 
   2 -11   3        0.40        0.85      0.86 o 
   3 -11   3        5.26        4.53      1.22 o 
  -6 -10   3        0.02       -1.26      1.26 o 
  -5 -10   3       38.67       37.64      3.68 o 
  -4 -10   3      123.87      117.91      4.63 o 
  -3 -10   3        1.12        1.33      0.68 o 
  -2 -10   3        1.87        0.42      0.62 o 
  -1 -10   3       53.43       53.37      3.21 o 
   0 -10   3       21.36       16.33      1.29 o 
   1 -10   3       25.67       22.86      1.56 o 
   2 -10   3        1.03        1.44      0.85 o 
   3 -10   3        1.40        2.94      1.08 o 
   4 -10   3        0.12        0.89      0.96 o 
  -6  -9   3        0.96        2.00      1.47 o 
  -5  -9   3        1.82        2.30      0.86 o 
  -4  -9   3        5.97        9.40      1.30 o 
  -3  -9   3       73.15       68.38      3.00 o 
  -2  -9   3      141.41      130.84      3.42 o 
  -1  -9   3        3.43        5.29      0.76 o 
   0  -9   3       19.85       17.70      1.27 o 
   1  -9   3       48.29       41.82      2.03 o 
   2  -9   3        0.00        1.17      0.80 o 
   3  -9   3        0.83        0.45      0.85 o 
   4  -9   3        0.04        0.65      0.81 o 
   5  -9   3       35.88       40.98      3.01 o 
  -6  -8   3        6.31        6.02      1.18 o 
  -5  -8   3       27.07       32.93      2.68 o 
  -4  -8   3      166.60      170.16      5.05 o 
  -3  -8   3        2.84        2.87      0.78 o 
  -2  -8   3        7.87        8.29      0.73 o 
  -1  -8   3        0.01       -0.01      0.14 o 
   0  -8   3       56.69       66.87      2.29 o 
   1  -8   3        2.13        0.79      0.42 o 
   2  -8   3       38.34       42.18      1.66 o 
   3  -8   3        2.00        1.31      0.54 o 
   4  -8   3        0.37       -0.53      0.84 o 
   5  -8   3        0.07        0.35      0.83 o 
   6  -8   3        1.26        2.24      1.11 o 
  -6  -7   3        3.20        3.75      1.05 o 
  -5  -7   3        0.33       -0.46      0.84 o 
  -4  -7   3       26.99       22.30      2.58 o 
  -3  -7   3       79.96       86.05      2.41 o 
  -2  -7   3        8.06        9.17      0.85 o 
  -1  -7   3        5.91        5.06      0.42 o 
   0  -7   3       89.15       85.59      2.02 o 
   1  -7   3      112.21      111.90      2.50 o 
   2  -7   3       40.85       42.37      1.40 o 
   3  -7   3        0.00       -0.39      0.39 o 
   4  -7   3       10.55       10.62      1.09 o 
   5  -7   3        2.64        2.03      2.00 o 
   6  -7   3        5.60        6.97      1.58 o 
  -7  -6   3        0.26       -0.41      0.78 o 
  -6  -6   3       10.86        9.19      1.30 o 
  -5  -6   3       50.77       42.63      5.31 o 
  -4  -6   3        9.50        9.52      1.35 o 
  -3  -6   3       58.13       63.24      1.94 o 
  -2  -6   3       48.85       46.52      1.54 o 
  -1  -6   3       17.37       20.71      0.90 o 
   0  -6   3       10.14       10.93      0.98 o 
   1  -6   3        2.05        3.07      0.47 o 
   2  -6   3       39.35       39.93      1.01 o 
   3  -6   3      322.28      301.25      5.47 o 
   4  -6   3      190.82      191.48      3.97 o 
   5  -6   3        2.33        2.32      0.75 o 
   6  -6   3        0.58        0.78      0.85 o 
   7  -6   3        2.53        3.47      1.89 o 
  -7  -5   3        4.31        2.48      0.99 o 
  -6  -5   3        3.18        3.00      0.89 o 
  -5  -5   3        6.90        5.63      0.97 o 
  -4  -5   3       62.84       68.48      2.06 o 
  -3  -5   3       11.52        7.12      0.71 o 
  -2  -5   3        7.58        9.96      0.72 o 
  -1  -5   3      100.58      120.07      2.38 o 
   0  -5   3      655.49      731.65     10.42 o 
   1  -5   3      370.42      387.82      6.49 o 
   2  -5   3        0.28        0.75      0.33 o 
   3  -5   3        8.68        8.65      0.71 o 
   4  -5   3       14.18       15.30      0.98 o 
   5  -5   3        0.04        0.35      0.55 o 
   6  -5   3       10.27       10.65      1.17 o 
   7  -5   3        0.05       -1.16      1.37 o 
  -7  -4   3        5.37        2.31      1.26 o 
  -6  -4   3        8.29        6.11      1.08 o 
  -5  -4   3       72.27       65.26      2.08 o 
  -4  -4   3       20.39       23.76      1.17 o 
  -3  -4   3      178.17      197.70      4.21 o 
  -2  -4   3      191.95      211.74      4.33 o 
  -1  -4   3       22.02       24.42      0.93 o 
   0  -4   3       94.84       93.47      1.65 o 
   1  -4   3      341.35      343.74      5.10 o 
   2  -4   3        4.48        7.92      0.49 o 
   3  -4   3       64.38       63.53      1.61 o 
   4  -4   3      126.18      118.77      2.60 o 
   5  -4   3       28.29       31.17      1.52 o 
   6  -4   3        7.51        6.78      0.97 o 
   7  -4   3        0.22        0.88      0.73 o 
  -8  -3   3        0.24       -0.95      0.95 o 
  -7  -3   3        6.09        5.89      1.58 o 
  -6  -3   3       51.09       51.93      4.78 o 
  -5  -3   3        4.21        3.43      0.66 o 
  -4  -3   3       66.01       64.57      1.92 o 
  -3  -3   3       44.71       38.08      1.27 o 
  -2  -3   3      135.84      148.87      3.16 o 
  -1  -3   3       12.22       15.51      1.50 o 
   0  -3   3      608.05      651.34      8.37 o 
   1  -3   3      154.44      152.16      2.06 o 
   2  -3   3       98.10       99.19      1.78 o 
   3  -3   3      195.42      196.35      3.57 o 
   4  -3   3      323.35      335.82      5.82 o 
   5  -3   3       26.79       23.74      1.36 o 
   6  -3   3        4.51        4.35      0.85 o 
   7  -3   3       18.78       17.88      1.47 o 
   8  -3   3        0.19        0.84      1.47 o 
  -8  -2   3        2.86        4.31      1.68 o 
  -7  -2   3       19.83       18.40      2.52 o 
  -6  -2   3        0.93       -0.21      0.59 o 
  -5  -2   3        0.13       -0.49      0.49 o 
  -4  -2   3       80.09       84.34      2.70 o 
  -3  -2   3       34.90       23.12      1.36 o 
  -2  -2   3      182.74      165.21      3.40 o 
  -1  -2   3      683.67      654.62      9.12 o 
   0  -2   3      130.36      138.92      1.99 o 
   1  -2   3       35.07       38.21      0.64 o 
   2  -2   3       43.19       51.29      1.06 o 
   3  -2   3      118.37      142.51      2.69 o 
   4  -2   3       88.03       85.79      2.27 o 
   5  -2   3       12.52       12.24      0.95 o 
   6  -2   3       11.77       11.17      1.05 o 
   7  -2   3        3.21        1.07      0.68 o 
   8  -2   3        1.71        1.55      1.00 o 
  -8  -1   3        2.27        0.27      1.10 o 
  -7  -1   3        0.29       -0.64      0.83 o 
  -6  -1   3       70.57       74.02      2.47 o 
  -5  -1   3       11.30       13.30      0.82 o 
  -4  -1   3        3.64        3.13      0.47 o 
  -3  -1   3        5.28        5.44      0.89 o 
  -2  -1   3      299.27      313.88      4.62 o 
  -1  -1   3      142.45      134.66      2.34 o 
   0  -1   3      428.55      417.72      4.67 o 
   1  -1   3      281.79      270.12      2.90 o 
   2  -1   3       84.68      103.51      1.54 o 
   3  -1   3     1781.04     2014.49     26.34 o 
   4  -1   3       10.83       13.49      1.11 o 
   5  -1   3        7.53        9.05      0.70 o 
   6  -1   3       73.41       81.27      2.48 o 
   7  -1   3       60.34       58.87      2.86 o 
   8  -1   3        1.58        0.50      0.85 o 
  -8   0   3        1.26        0.95      1.12 o 
  -7   0   3        8.40       10.83      1.59 o 
  -6   0   3        0.07       -0.25      0.48 o 
  -5   0   3       46.56       49.80      1.56 o 
  -4   0   3      203.31      207.15      3.46 o 
  -3   0   3      115.57      118.90      2.36 o 
  -2   0   3      647.00      646.84      8.28 o 
  -1   0   3    10151.89     9346.76    127.78 o 
   0   0   3      203.02      232.74      2.82 o 
   1   0   3     1246.04     1242.72     13.53 o 
   2   0   3      101.02       91.44      1.32 o 
   3   0   3      737.67      791.23     10.02 o 
   4   0   3       13.23       11.43      0.82 o 
   5   0   3       56.84       58.68      1.40 o 
   6   0   3        1.78        0.44      0.48 o 
   7   0   3        1.36        0.75      0.81 o 
   8   0   3        6.95        7.19      1.47 o 
  -8   1   3       11.16       13.24      1.85 o 
  -7   1   3        5.28        6.62      1.79 o 
  -6   1   3       34.72       36.97      1.81 o 
  -5   1   3       56.31       56.66      1.69 o 
  -4   1   3        6.02        6.54      1.05 o 
  -3   1   3       29.68       27.14      0.82 o 
  -2   1   3      233.56      246.29      3.70 o 
  -1   1   3       21.94       16.74      0.41 o 
   0   1   3      498.17      477.55      6.60 o 
   1   1   3      215.21      205.84      7.36 o 
   2   1   3      431.06      458.86      5.75 o 
   3   1   3        2.52        2.32      0.24 o 
   4   1   3        6.64        6.39      0.42 o 
   5   1   3      189.71      179.55      3.05 o 
   6   1   3      136.76      134.90      3.35 o 
   7   1   3       42.51       46.89      3.36 o 
   8   1   3       18.26       17.46      1.95 o 
  -7   2   3       19.28       19.71      3.68 o 
  -6   2   3        9.56       10.59      1.10 o 
  -5   2   3        6.33        6.57      0.73 o 
  -4   2   3      154.52      164.88      3.37 o 
  -3   2   3       10.42       12.57      0.71 o 
  -2   2   3        5.95        5.89      0.53 o 
  -1   2   3      221.02      233.48      2.72 o 
   0   2   3       25.74       24.92      0.60 o 
   1   2   3       27.18       26.18      1.58 o 
   2   2   3      127.43      127.99      2.08 o 
   3   2   3      105.11       99.11      1.81 o 
   4   2   3        0.13        0.07      0.21 o 
   5   2   3      127.99      129.39      3.04 o 
   6   2   3      285.18      277.62      5.82 o 
   7   2   3        1.26        1.71      0.85 o 
   8   2   3        1.10       -0.02      0.81 o 
  -7   3   3        1.63        2.49      1.09 o 
  -6   3   3        0.23        0.63      0.78 o 
  -5   3   3        0.10        1.10      0.52 o 
  -4   3   3       25.15       20.87      1.07 o 
  -3   3   3       66.27       68.29      1.65 o 
  -2   3   3       61.61       66.10      1.21 o 
  -1   3   3      219.63      200.42      2.57 o 
   0   3   3       25.60       23.61      0.39 o 
   1   3   3      402.00      412.28      9.40 o 
   2   3   3      180.30      171.92      2.46 o 
   3   3   3      154.70      162.48      2.44 o 
   4   3   3      118.34      117.11      2.00 o 
   5   3   3      225.12      217.89      3.53 o 
   6   3   3      144.92      143.59      3.77 o 
   7   3   3        0.50        0.79      0.82 o 
   8   3   3        4.52        6.95      1.37 o 
  -7   4   3       20.54       26.30      2.45 o 
  -6   4   3       19.75       22.64      3.10 o 
  -5   4   3       12.59       11.65      1.73 o 
  -4   4   3       34.36       32.59      1.23 o 
  -3   4   3       43.74       49.46      1.66 o 
  -2   4   3     1813.64     1839.19     23.23 o 
  -1   4   3     1346.91     1330.29     16.80 o 
   0   4   3      558.24      575.19      8.11 o 
   1   4   3      115.36      136.64      2.40 o 
   2   4   3      445.44      478.96      8.58 o 
   3   4   3      198.83      217.87      3.23 o 
   4   4   3      100.68       99.90      2.02 o 
   5   4   3       56.53       56.59      1.40 o 
   6   4   3      372.09      362.37     19.50 o 
   7   4   3       46.60       46.00      2.30 o 
   8   4   3        0.05        0.11      0.82 o 
  -7   5   3        7.73       11.46      2.52 o 
  -6   5   3       11.51       12.21      1.64 o 
  -5   5   3        0.07       -0.39      0.49 o 
  -4   5   3        0.57       -0.44      0.44 o 
  -3   5   3       18.49       20.47      1.02 o 
  -2   5   3       12.37       18.06      0.69 o 
  -1   5   3        0.05        0.39      0.23 o 
   0   5   3        8.67        8.40      0.53 o 
   1   5   3       26.27       25.05      0.56 o 
   2   5   3      141.94      175.99      2.91 o 
   3   5   3       33.52       43.24      0.99 o 
   4   5   3       55.92       53.13      2.07 o 
   5   5   3       85.74       81.36      1.86 o 
   6   5   3        0.20        1.16      1.00 o 
   7   5   3        6.37        6.20      1.15 o 
   8   5   3       28.91       33.28      7.20 o 
  -6   6   3        6.94        6.34      1.33 o 
  -5   6   3       13.29       13.52      1.29 o 
  -4   6   3        6.77        8.20      0.81 o 
  -3   6   3       34.33       30.89      1.21 o 
  -2   6   3      610.55      610.19      8.14 o 
  -1   6   3      698.06      712.97      9.34 o 
   0   6   3       26.80       31.71      0.75 o 
   1   6   3        0.39        1.20      0.21 o 
   2   6   3      312.81      331.06      5.35 o 
   3   6   3       67.11       60.38      1.68 o 
   4   6   3       36.06       40.64      1.09 o 
   5   6   3        0.55        0.32      0.74 o 
   6   6   3        4.21        3.68      1.26 o 
   7   6   3       10.78        6.41      1.58 o 
   8   6   3        5.79        9.67      2.10 o 
  -6   7   3        3.19        2.23      1.09 o 
  -5   7   3        1.50        1.97      0.68 o 
  -4   7   3        0.63        0.62      0.52 o 
  -3   7   3        8.31        7.32      0.80 o 
  -2   7   3       30.18       29.25      1.14 o 
  -1   7   3        9.76        8.42      0.57 o 
   0   7   3        1.10        0.94      0.28 o 
   1   7   3        2.94        3.16      0.53 o 
   2   7   3        2.10        2.17      0.28 o 
   3   7   3        8.90       11.12      0.60 o 
   4   7   3        8.37       10.86      0.71 o 
   5   7   3       61.12       49.20      2.94 o 
   6   7   3        0.07        0.74      1.05 o 
   7   7   3        0.06        0.53      1.05 o 
   8   7   3        6.64        8.62      2.00 o 
  -5   8   3        1.62        2.24      1.03 o 
  -4   8   3        0.00        0.14      0.60 o 
  -3   8   3        0.99        2.16      0.57 o 
  -2   8   3       52.66       52.09      2.36 o 
  -1   8   3       63.78       61.46      1.63 o 
   0   8   3       35.13       35.86      1.18 o 
   1   8   3      911.16      938.75     15.03 o 
   2   8   3       31.80       23.77      0.81 o 
   3   8   3       43.91       38.49      1.25 o 
   4   8   3        0.51       -0.42      0.63 o 
   5   8   3      242.24      250.73      9.46 o 
   6   8   3        4.28        4.84      1.47 o 
   7   8   3        3.50        6.10      1.68 o 
   8   8   3        2.46        2.10      1.58 o 
  -5   9   3        0.73       -0.95      1.16 o 
  -4   9   3        7.65        7.37      1.36 o 
  -3   9   3       27.79       27.76      2.12 o 
  -2   9   3       16.51       16.71      1.69 o 
  -1   9   3       18.34       18.33      1.15 o 
   0   9   3       40.71       40.86      1.29 o 
   1   9   3      106.16      111.48      5.36 o 
   2   9   3       18.80       18.14      1.34 o 
   3   9   3        9.30       10.88      1.12 o 
   4   9   3        7.23        6.10      1.37 o 
   5   9   3       55.72       60.55      3.68 o 
   6   9   3        0.02        1.58      1.16 o 
   7   9   3        2.78        9.67      2.00 o 
  -4  10   3        4.27        6.67      2.37 o 
  -3  10   3        0.62       -0.58      0.82 o 
  -2  10   3        0.20       -0.63      0.70 o 
  -1  10   3        0.01       -0.63      0.63 o 
   0  10   3       21.45       22.93      1.71 o 
   1  10   3      135.77      140.99      4.31 o 
   2  10   3        0.03        0.65      0.63 o 
   3  10   3        8.18        9.53      1.11 o 
   4  10   3       33.01       34.49      2.63 o 
   5  10   3        5.86        2.31      1.26 o 
   6  10   3        0.00        0.74      1.16 o 
   7  10   3        0.10        3.26      1.68 o 
  -3  11   3        1.49        3.17      1.42 o 
  -2  11   3        2.10        2.45      1.11 o 
  -1  11   3       17.74       18.96      1.82 o 
   0  11   3       18.27       17.14      1.67 o 
   1  11   3        1.06        2.65      0.85 o 
   2  11   3        0.09       -0.63      0.63 o 
   3  11   3        0.26       -0.19      0.63 o 
   4  11   3        3.57        5.02      1.03 o 
   5  11   3        0.00        0.00      1.05 o 
   6  11   3        1.87        0.00      1.26 o 
  -2  12   3        5.70        4.38      1.29 o 
  -1  12   3        5.76        3.87      1.21 o 
   0  12   3        5.09        9.84      1.52 o 
   1  12   3        4.42        4.19      1.21 o 
   2  12   3        6.01        5.46      1.11 o 
   3  12   3        2.23        3.60      1.84 o 
   4  12   3        1.03        0.53      0.78 o 
   5  12   3        8.42        9.93      1.45 o 
   0  13   3        0.00       -0.82      1.47 o 
   1  13   3        0.00       -0.47      1.05 o 
   2  13   3        0.00        0.23      0.78 o 
   3  13   3       12.28       10.84      1.49 o 
   4  13   3        1.32        3.17      1.11 o 
  -3 -13   4        0.54        1.16      1.47 o 
  -2 -13   4        0.27        3.26      1.89 o 
  -1 -13   4        0.01        0.11      1.47 o 
   0 -13   4        0.69       -1.16      1.16 o 
  -4 -12   4        0.01       -0.95      1.05 o 
  -3 -12   4        0.26        1.37      1.26 o 
  -2 -12   4        0.00        0.11      1.37 o 
  -1 -12   4        3.45        2.08      1.03 o 
   0 -12   4        2.58        2.02      0.96 o 
   1 -12   4        9.46        8.56      1.48 o 
   2 -12   4        6.28        5.40      1.52 o 
  -4 -11   4        0.28        0.00      0.89 o 
  -3 -11   4        6.52        8.89      1.13 o 
  -2 -11   4        0.09        0.49      0.69 o 
  -1 -11   4       10.31        8.38      1.08 o 
   0 -11   4        6.36        5.61      1.22 o 
   1 -11   4        5.37        5.16      1.84 o 
   2 -11   4        1.03       -0.18      0.85 o 
   3 -11   4        1.19        0.01      1.00 o 
  -5 -10   4       26.87       36.17      4.10 o 
  -4 -10   4       10.95       11.19      1.49 o 
  -3 -10   4       12.17       10.07      1.11 o 
  -2 -10   4       35.22       35.80      1.92 o 
  -1 -10   4       33.49       32.65      2.02 o 
   0 -10   4       16.91       16.83      1.35 o 
   1 -10   4       10.73       10.68      1.19 o 
   2 -10   4        7.33        3.17      1.73 o 
   3 -10   4        6.83        4.84      1.22 o 
   4 -10   4       50.07       55.38      3.29 o 
  -5  -9   4        4.98        5.92      1.14 o 
  -4  -9   4       29.44       33.18      2.73 o 
  -3  -9   4       48.03       46.51      1.92 o 
  -2  -9   4       39.20       39.30      1.29 o 
  -1  -9   4        2.48        3.27      0.86 o 
   0  -9   4      126.78      116.90      3.63 o 
   1  -9   4        3.30        2.65      0.68 o 
   2  -9   4       19.53       23.65      1.97 o 
   3  -9   4       15.38       17.26      1.78 o 
   4  -9   4       28.71       23.56      2.19 o 
   5  -9   4       18.48       17.03      1.97 o 
  -6  -8   4        0.69        2.63      1.37 o 
  -5  -8   4       17.90       23.18      1.97 o 
  -4  -8   4       77.72       74.40      5.05 o 
  -3  -8   4      188.67      190.58      9.15 o 
  -2  -8   4       86.63       83.17      2.14 o 
  -1  -8   4        0.79        0.65      0.30 o 
   0  -8   4       15.41       15.36      0.96 o 
   1  -8   4        0.04        0.51      0.44 o 
   2  -8   4        3.70        5.77      0.71 o 
   3  -8   4        4.14        4.27      0.83 o 
   4  -8   4       17.23       15.92      3.42 o 
   5  -8   4       28.63       29.18      2.38 o 
   6  -8   4        1.90        2.89      1.22 o 
  -6  -7   4        4.37        2.89      1.04 o 
  -5  -7   4        0.69        1.04      0.78 o 
  -4  -7   4        5.87        6.06      1.00 o 
  -3  -7   4        2.21        3.33      0.96 o 
  -2  -7   4       28.90       28.32      1.19 o 
  -1  -7   4      108.95       98.41      1.94 o 
   0  -7   4        9.24        8.12      0.68 o 
   1  -7   4        7.25        7.42      0.68 o 
   2  -7   4        3.17        2.98      0.56 o 
   3  -7   4       16.75       14.45      1.00 o 
   4  -7   4       19.07       17.13      1.33 o 
   5  -7   4        0.13       -0.42      0.74 o 
   6  -7   4       18.82       21.28      2.15 o 
  -7  -6   4        1.61        0.74      1.26 o 
  -6  -6   4        5.84        6.90      1.22 o 
  -5  -6   4       10.74        9.82      1.26 o 
  -4  -6   4       82.11       74.65      2.28 o 
  -3  -6   4      242.95      237.47      5.08 o 
  -2  -6   4       25.58       20.10      1.13 o 
  -1  -6   4      813.22      848.36     12.13 o 
   0  -6   4       45.82       47.18      1.21 o 
   1  -6   4        3.55        5.04      0.55 o 
   2  -6   4        0.01       -0.02      0.36 o 
   3  -6   4      187.11      181.96      3.67 o 
   4  -6   4        0.12        0.14      0.48 o 
   5  -6   4       20.64       21.97      1.52 o 
   6  -6   4        4.80        7.79      1.34 o 
   7  -6   4        0.39       -0.95      1.16 o 
  -7  -5   4        0.05        0.32      1.05 o 
  -6  -5   4       25.81       19.87      1.82 o 
  -5  -5   4        4.34        5.43      1.00 o 
  -4  -5   4        1.43        0.88      0.52 o 
  -3  -5   4        5.15        3.79      0.58 o 
  -2  -5   4       21.56       23.80      1.11 o 
  -1  -5   4      156.52      148.69      2.55 o 
   0  -5   4       42.41       50.93      1.13 o 
   1  -5   4        2.88        3.71      0.47 o 
   2  -5   4       40.85       37.37      0.98 o 
   3  -5   4      377.30      357.15      6.23 o 
   4  -5   4      125.43      129.08      3.32 o 
   5  -5   4        0.28       -0.22      0.48 o 
   6  -5   4       13.32       12.51      1.25 o 
   7  -5   4       38.40       45.63      4.42 o 
  -8  -4   4        0.02        0.74      1.26 o 
  -7  -4   4       12.23       10.30      2.10 o 
  -6  -4   4        1.54        1.71      0.78 o 
  -5  -4   4        1.00        0.31      0.52 o 
  -4  -4   4        9.83       16.56      1.35 o 
  -3  -4   4       41.16       34.06      1.29 o 
  -2  -4   4       19.43       19.08      0.99 o 
  -1  -4   4      773.73      817.65     12.98 o 
   0  -4   4      123.78      136.91      2.28 o 
   1  -4   4       68.81       76.69      1.46 o 
   2  -4   4      125.77      124.11      2.47 o 
   3  -4   4      397.83      386.26      6.54 o 
   4  -4   4      191.51      184.20      4.21 o 
   5  -4   4        0.44       -0.56      0.65 o 
   6  -4   4        7.20        6.35      0.93 o 
   7  -4   4        0.25        1.23      0.88 o 
  -8  -3   4        0.96        4.10      1.68 o 
  -7  -3   4        0.29        0.00      1.05 o 
  -6  -3   4       14.57       15.71      1.56 o 
  -5  -3   4        0.11        0.39      0.48 o 
  -4  -3   4        2.20        3.85      0.63 o 
  -3  -3   4      112.31      107.45      2.63 o 
  -2  -3   4      215.66      220.38      4.85 o 
  -1  -3   4      360.88      370.09      5.46 o 
   0  -3   4      382.68      369.75      4.93 o 
   1  -3   4        2.65        2.22      0.23 o 
   2  -3   4      143.14      136.13      2.32 o 
   3  -3   4       13.43       10.16      1.13 o 
   4  -3   4       29.51       28.89      1.09 o 
   5  -3   4      104.54      101.40      3.73 o 
   6  -3   4       11.75       13.08      2.59 o 
   7  -3   4        2.56        2.72      1.00 o 
   8  -3   4        0.45        2.31      1.68 o 
  -8  -2   4        0.05       -0.42      1.26 o 
  -7  -2   4       16.61       12.20      2.21 o 
  -6  -2   4       10.92        7.89      1.68 o 
  -5  -2   4        0.00       -0.28      0.42 o 
  -4  -2   4        2.95        2.70      0.54 o 
  -3  -2   4       11.27        9.79      0.77 o 
  -2  -2   4      454.05      472.73      8.82 o 
  -1  -2   4       72.95       70.80      1.50 o 
   0  -2   4      853.65      872.91     11.10 o 
   1  -2   4      246.22      224.46      2.85 o 
   2  -2   4       25.53       24.28      0.82 o 
   3  -2   4      112.52      122.15      2.21 o 
   4  -2   4       40.92       42.44      1.29 o 
   5  -2   4       13.18       10.87      0.91 o 
   6  -2   4       94.06       87.31      2.61 o 
   7  -2   4        8.19       11.08      1.52 o 
   8  -2   4        1.81        1.61      1.01 o 
  -8  -1   4        0.66        0.00      1.16 o 
  -7  -1   4        4.45        3.05      1.47 o 
  -6  -1   4        0.58        2.31      1.37 o 
  -5  -1   4        8.07        9.01      0.96 o 
  -4  -1   4       10.07       11.16      0.89 o 
  -3  -1   4        6.62        8.59      0.88 o 
  -2  -1   4      969.64      932.60     14.74 o 
  -1  -1   4      151.03      165.82      2.59 o 
   0  -1   4       45.83       46.17      0.73 o 
   1  -1   4     1181.19     1176.29     12.76 o 
   2  -1   4     3137.82     3317.85     44.82 o 
   3  -1   4      873.78      887.48     12.35 o 
   4  -1   4       28.51       24.76      0.92 o 
   5  -1   4       71.65       76.65      2.20 o 
   6  -1   4       14.37       14.15      1.47 o 
   7  -1   4        0.41        0.33      0.95 o 
   8  -1   4        0.11       -0.29      0.91 o 
  -8   0   4        0.02        1.47      1.47 o 
  -7   0   4       10.72       11.08      2.21 o 
  -6   0   4        0.48        0.27      0.58 o 
  -5   0   4        9.61       12.42      1.38 o 
  -4   0   4        3.96        3.91      0.55 o 
  -3   0   4      389.15      353.52      6.88 o 
  -2   0   4     2031.40     2103.83     33.99 o 
  -1   0   4      739.49      769.11     10.77 o 
   0   0   4        0.10        0.26      0.15 o 
   1   0   4     1418.94     1347.18     15.54 o 
   2   0   4       68.00       60.80      1.04 o 
   3   0   4      766.08      791.89     10.98 o 
   4   0   4       57.55       59.17      1.41 o 
   5   0   4       20.13       19.75      1.34 o 
   6   0   4      138.48      134.04      3.35 o 
   7   0   4        3.35        3.54      1.00 o 
   8   0   4        0.17        0.82      0.96 o 
  -7   1   4        6.83        6.05      2.21 o 
  -6   1   4       16.01       15.73      1.31 o 
  -5   1   4        4.89        3.93      0.76 o 
  -4   1   4      111.65      114.87      2.26 o 
  -3   1   4       66.98       67.84      1.60 o 
  -2   1   4        4.56        2.16      0.27 o 
  -1   1   4       11.38       11.89      0.57 o 
   0   1   4        1.89        2.80      0.14 o 
   1   1   4      860.38      840.89     15.01 o 
   2   1   4        0.65        1.41      0.14 o 
   3   1   4      538.48      546.82     17.14 o 
   4   1   4      297.10      309.99      4.63 o 
   5   1   4       94.84       97.58      2.12 o 
   6   1   4        8.67        7.49      0.82 o 
   7   1   4        1.87        2.66      0.91 o 
   8   1   4       15.79       17.92      4.42 o 
  -7   2   4        0.63        0.79      0.97 o 
  -6   2   4        2.65        2.02      0.74 o 
  -5   2   4        1.60        0.28      0.50 o 
  -4   2   4       92.12       98.78      2.30 o 
  -3   2   4       23.53       22.11      0.92 o 
  -2   2   4        0.99        3.58      0.29 o 
  -1   2   4      104.12       97.35      1.66 o 
   0   2   4      421.60      394.61      5.54 o 
   1   2   4       66.50       73.06      3.26 o 
   2   2   4      235.82      261.36      5.72 o 
   3   2   4       46.07       58.78      0.91 o 
   4   2   4       29.93       27.62      0.87 o 
   5   2   4       14.03       16.25      0.65 o 
   6   2   4      105.38      107.00      2.78 o 
   7   2   4        9.35        7.91      1.19 o 
   8   2   4        7.27        5.37      1.21 o 
  -7   3   4        3.02        1.53      1.15 o 
  -6   3   4        3.59        4.39      0.89 o 
  -5   3   4       22.60       24.10      1.52 o 
  -4   3   4      121.09      127.68      2.77 o 
  -3   3   4      119.55      136.65      2.46 o 
  -2   3   4        9.92       12.35      0.45 o 
  -1   3   4       41.62       33.49      0.72 o 
   0   3   4        5.54        3.64      0.22 o 
   1   3   4        6.61        6.32      1.05 o 
   2   3   4        1.67        1.71      0.22 o 
   3   3   4      265.71      281.70      4.49 o 
   4   3   4       12.24       15.73      0.50 o 
   5   3   4      160.55      159.45      4.02 o 
   6   3   4      172.97      176.97      5.02 o 
   7   3   4       33.44       36.16      2.15 o 
   8   3   4        5.46        6.01      1.21 o 
  -7   4   4       14.71        9.36      2.21 o 
  -6   4   4        0.05       -0.74      0.74 o 
  -5   4   4       12.07       12.94      1.21 o 
  -4   4   4        3.20        2.17      0.63 o 
  -3   4   4       33.39       35.51      1.10 o 
  -2   4   4       30.65       34.51      0.88 o 
  -1   4   4        1.67        1.51      0.32 o 
   0   4   4       15.84       14.38      0.40 o 
   1   4   4     1147.97     1214.38     16.68 o 
   2   4   4      944.38     1026.32     17.93 o 
   3   4   4       10.83       14.14      0.58 o 
   4   4   4       17.35       18.40      0.77 o 
   5   4   4        9.25        8.98      0.55 o 
   6   4   4      462.49      454.56     10.97 o 
   7   4   4        0.00       -0.52      0.79 o 
   8   4   4       13.17       16.22      1.78 o 
  -6   5   4       17.12       15.36      1.82 o 
  -5   5   4        9.81        9.51      1.11 o 
  -4   5   4        0.95        0.45      0.53 o 
  -3   5   4       59.29       69.72      1.85 o 
  -2   5   4       50.44       51.33      1.27 o 
  -1   5   4      425.97      428.88      5.75 o 
   0   5   4       37.06       36.24      0.75 o 
   1   5   4       85.66       79.27      1.39 o 
   2   5   4        3.74        3.35      0.42 o 
   3   5   4       75.68       79.02      1.78 o 
   4   5   4      146.44      147.89      2.73 o 
   5   5   4        1.26        2.07      0.46 o 
   6   5   4       35.93       33.24      2.00 o 
   7   5   4        0.00       -0.44      0.63 o 
   8   5   4       14.86       16.35      1.81 o 
  -6   6   4        0.56        0.68      0.97 o 
  -5   6   4        5.37        4.92      0.88 o 
  -4   6   4        2.70        1.98      0.56 o 
  -3   6   4        7.84        7.67      0.73 o 
  -2   6   4        3.29        1.16      0.38 o 
  -1   6   4      261.73      271.61      4.25 o 
   0   6   4       18.66       14.41      0.88 o 
   1   6   4       16.38       16.27      0.63 o 
   2   6   4        0.93        0.18      0.24 o 
   3   6   4       90.94       94.66      2.12 o 
   4   6   4       18.03       18.02      0.60 o 
   5   6   4      271.84      284.60      7.06 o 
   6   6   4       65.17       61.81      3.47 o 
   7   6   4       15.92       22.08      2.63 o 
   8   6   4        4.29        3.05      1.47 o 
  -6   7   4        1.06        0.54      1.16 o 
  -5   7   4        0.62        0.15      0.66 o 
  -4   7   4        0.19        0.18      1.02 o 
  -3   7   4       16.61       17.24      1.05 o 
  -2   7   4      220.83      214.31      4.11 o 
  -1   7   4      262.36      260.59      5.39 o 
   0   7   4      102.86      104.31      1.97 o 
   1   7   4        0.30        1.12      0.23 o 
   2   7   4        2.30        2.77      0.24 o 
   3   7   4       26.67       25.64      0.99 o 
   4   7   4       17.14       11.72      0.96 o 
   5   7   4        9.75        8.73      1.47 o 
   6   7   4       58.18       52.98      3.36 o 
   7   7   4        0.32        1.68      1.16 o 
   8   7   4        9.20        9.36      2.10 o 
  -5   8   4        2.19        5.17      1.37 o 
  -4   8   4       13.66       13.57      1.27 o 
  -3   8   4        0.32       -0.52      0.52 o 
  -2   8   4       60.34       65.05      2.16 o 
  -1   8   4       83.41       77.81      1.92 o 
   0   8   4      286.55      295.21      5.25 o 
   1   8   4      623.44      628.03      9.10 o 
   2   8   4       22.29       18.94      0.72 o 
   3   8   4        3.78        4.24      0.63 o 
   4   8   4       17.91       17.87      1.79 o 
   5   8   4        0.00       -0.74      0.74 o 
   6   8   4       23.64       23.55      2.52 o 
   7   8   4        0.67        0.63      1.16 o 
   8   8   4        0.07        0.21      1.37 o 
  -4   9   4        7.61       10.63      1.60 o 
  -3   9   4        3.13        3.05      1.00 o 
  -2   9   4       58.22       52.05      1.95 o 
  -1   9   4        0.23        0.20      0.52 o 
   0   9   4       58.12       59.36      1.94 o 
   1   9   4       57.94       57.41      2.23 o 
   2   9   4       54.17       53.74      3.10 o 
   3   9   4       21.83       14.64      1.18 o 
   4   9   4       19.15       17.24      1.89 o 
   5   9   4       16.09       11.25      1.79 o 
   6   9   4        7.48        4.21      1.47 o 
   7   9   4        0.06       -0.21      1.05 o 
  -4  10   4        2.05        1.87      1.09 o 
  -3  10   4        0.45        0.90      0.96 o 
  -2  10   4        9.10        6.92      1.21 o 
  -1  10   4       19.39       20.92      1.78 o 
   0  10   4        0.54        1.01      0.52 o 
   1  10   4       91.11       95.29      3.27 o 
   2  10   4        0.92        1.08      0.63 o 
   3  10   4        0.04       -0.52      0.52 o 
   4  10   4       36.80       41.63      2.94 o 
   5  10   4       24.41       24.50      2.52 o 
   6  10   4        4.15        3.36      1.37 o 
   7  10   4        0.49       -0.11      1.37 o 
  -3  11   4        2.03        2.76      1.16 o 
  -2  11   4        0.63        0.63      0.89 o 
  -1  11   4        9.44       11.33      1.49 o 
   0  11   4       10.58       12.19      1.45 o 
   1  11   4       15.17       17.37      1.60 o 
   2  11   4        0.34        0.77      0.70 o 
   3  11   4       30.14       31.33      1.93 o 
   4  11   4       21.20       21.04      1.71 o 
   5  11   4        0.37       -0.21      1.16 o 
   6  11   4        0.30        1.05      1.26 o 
  -2  12   4        3.19        4.97      1.37 o 
  -1  12   4        0.96       -0.24      0.85 o 
   0  12   4        1.29        0.63      0.78 o 
   1  12   4        1.98        1.84      1.31 o 
   2  12   4        8.54       11.41      1.41 o 
   3  12   4        9.71       11.30      1.84 o 
   4  12   4        3.24        4.34      1.03 o 
   5  12   4       17.21       20.64      3.36 o 
   0  13   4       28.54       35.52      2.64 o 
   1  13   4        0.33        0.24      0.95 o 
   2  13   4        0.10        0.27      0.78 o 
   3  13   4        0.07       -0.42      0.82 o 
   4  13   4        2.93        2.82      1.00 o 
  -1 -13   5        0.00        1.58      1.58 o 
  -4 -12   5        0.02        0.74      1.37 o 
  -3 -12   5        9.15        6.10      2.00 o 
  -2 -12   5        0.15        0.25      1.95 o 
  -1 -12   5        1.20        3.13      1.11 o 
   0 -12   5        5.65        4.66      1.22 o 
   1 -12   5       38.58       30.94      2.53 o 
   2 -12   5        0.08       -0.67      0.88 o 
  -4 -11   5        0.05        0.89      0.89 o 
  -3 -11   5        5.52        5.81      1.26 o 
  -2 -11   5        0.34        0.44      1.00 o 
  -1 -11   5        8.29        8.29      1.36 o 
   0 -11   5        0.10       -0.11      0.82 o 
   1 -11   5        0.10        0.30      1.63 o 
   2 -11   5        0.17        0.68      0.93 o 
   3 -11   5        8.04       12.56      1.78 o 
  -5 -10   5        7.31        5.15      1.68 o 
  -4 -10   5        5.36        7.76      1.33 o 
  -3 -10   5        7.25        6.25      0.96 o 
  -2 -10   5        3.91        4.46      0.87 o 
  -1 -10   5       41.16       37.11      1.95 o 
   0 -10   5       77.39       76.78      4.99 o 
   1 -10   5        1.27        1.79      0.85 o 
   2 -10   5        3.47        1.78      1.79 o 
   3 -10   5       23.63       18.12      1.97 o 
   4 -10   5       68.57       73.71      4.47 o 
  -5  -9   5       39.32       40.69      3.36 o 
  -4  -9   5       23.38       20.56      1.86 o 
  -3  -9   5        0.40        0.40      0.97 o 
  -2  -9   5       10.72        8.04      1.15 o 
  -1  -9   5       69.79       68.26      2.33 o 
   0  -9   5        3.44        3.16      0.63 o 
   1  -9   5        3.72        5.20      0.86 o 
   2  -9   5        4.91        1.83      0.89 o 
   3  -9   5        4.37        6.62      1.30 o 
   4  -9   5       33.55       35.74      2.64 o 
   5  -9   5        0.96       -0.39      1.16 o 
  -6  -8   5        0.86        0.42      1.26 o 
  -5  -8   5       13.02       17.03      2.42 o 
  -4  -8   5        0.16        0.57      0.73 o 
  -3  -8   5       31.78       35.10      3.52 o 
  -2  -8   5      100.91       93.07      2.02 o 
  -1  -8   5       76.95       78.33      1.73 o 
   0  -8   5        1.83        1.38      0.47 o 
   1  -8   5       22.71       21.28      1.18 o 
   2  -8   5       27.54       26.24      1.58 o 
   3  -8   5       43.56       43.46      1.92 o 
   4  -8   5      184.72      183.14      5.80 o 
   5  -8   5        1.74        2.67      1.08 o 
  -7  -7   5        0.07       -1.26      1.26 o 
  -6  -7   5        9.42        8.62      1.89 o 
  -5  -7   5        6.98        4.14      1.95 o 
  -4  -7   5       15.29       12.74      1.47 o 
  -3  -7   5       25.29       21.12      1.31 o 
  -2  -7   5       22.18       23.06      1.16 o 
  -1  -7   5        3.64        4.27      0.46 o 
   0  -7   5       13.49       14.60      0.79 o 
   1  -7   5        0.25        0.03      0.41 o 
   2  -7   5       85.08       80.52      2.09 o 
   3  -7   5       35.30       37.19      1.67 o 
   4  -7   5        0.28       -0.33      0.51 o 
   5  -7   5       12.84       13.95      1.33 o 
   6  -7   5        0.44        0.11      1.37 o 
  -7  -6   5        3.69        1.26      1.26 o 
  -6  -6   5        6.16        5.78      1.68 o 
  -5  -6   5        3.76        3.84      0.97 o 
  -4  -6   5       16.33       15.57      1.17 o 
  -3  -6   5       75.85       72.87      2.24 o 
  -2  -6   5      345.26      342.78      6.94 o 
  -1  -6   5       33.19       31.75      0.98 o 
   0  -6   5       39.92       42.69      1.26 o 
   1  -6   5       33.65       36.03      1.25 o 
   2  -6   5        0.06       -0.31      0.31 o 
   3  -6   5      305.97      305.92      7.48 o 
   4  -6   5        5.22        4.67      0.81 o 
   5  -6   5        1.51        1.35      0.99 o 
   6  -6   5       72.21       82.41      5.41 o 
  -7  -5   5        0.71        0.42      1.16 o 
  -6  -5   5       15.27       14.09      2.21 o 
  -5  -5   5       25.18       22.97      1.85 o 
  -4  -5   5      127.57      143.74      3.56 o 
  -3  -5   5      121.98      123.11      6.17 o 
  -2  -5   5      228.28      239.86      5.04 o 
  -1  -5   5       24.32       24.14      0.85 o 
   0  -5   5       69.02       67.23      1.41 o 
   1  -5   5        2.60        5.74      0.43 o 
   2  -5   5      397.69      385.89      6.56 o 
   3  -5   5      592.21      564.45      9.37 o 
   4  -5   5        0.79        1.08      0.86 o 
   5  -5   5        1.08        0.58      0.63 o 
   6  -5   5        0.00        0.66      0.83 o 
   7  -5   5        7.49       16.72      2.84 o 
  -7  -4   5        0.14        2.73      1.47 o 
  -6  -4   5        0.30        0.21      1.05 o 
  -5  -4   5       67.66       63.36      3.35 o 
  -4  -4   5        0.93       -0.08      0.46 o 
  -3  -4   5       18.12       16.51      1.03 o 
  -2  -4   5       68.18       57.04      1.72 o 
  -1  -4   5      425.75      470.92      6.95 o 
   0  -4   5        6.26       11.85      0.54 o 
   1  -4   5       67.28       73.51      1.51 o 
   2  -4   5       17.21       13.24      1.58 o 
   3  -4   5       40.07       41.02      1.31 o 
   4  -4   5        3.13        2.29      0.58 o 
   5  -4   5      123.95      121.66      3.26 o 
   6  -4   5       31.93       30.27      1.82 o 
   7  -4   5       10.27       10.61      1.52 o 
  -7  -3   5        4.22        3.68      1.58 o 
  -6  -3   5        3.13        3.89      1.37 o 
  -5  -3   5        2.13        1.73      0.58 o 
  -4  -3   5      189.15      192.07      4.37 o 
  -3  -3   5      161.37      152.27      3.50 o 
  -2  -3   5       26.29       27.23      1.07 o 
  -1  -3   5      337.38      358.80      5.36 o 
   0  -3   5        7.18        4.73      0.38 o 
   1  -3   5      352.15      360.93      4.51 o 
   2  -3   5       14.91       10.32      0.81 o 
   3  -3   5       20.41       22.71      1.12 o 
   4  -3   5       10.79       12.19      0.78 o 
   5  -3   5       21.39       23.02      1.59 o 
   6  -3   5        4.28        5.87      0.89 o 
   7  -3   5        1.32        2.30      0.96 o 
   8  -3   5        2.84        3.79      1.29 o 
  -7  -2   5        7.12        2.52      1.47 o 
  -6  -2   5        8.36        6.41      1.79 o 
  -5  -2   5       32.81       30.35      1.55 o 
  -4  -2   5       46.78       48.59      1.70 o 
  -3  -2   5        1.47        0.88      0.40 o 
  -2  -2   5      336.81      356.72      6.77 o 
  -1  -2   5      463.36      466.45      6.79 o 
   0  -2   5      139.31      152.09      2.22 o 
   1  -2   5      121.68      113.13      1.60 o 
   2  -2   5      945.50     1026.70     15.50 o 
   3  -2   5       25.96       21.58      0.96 o 
   4  -2   5       12.41       11.05      0.91 o 
   5  -2   5        0.36        1.76      0.87 o 
   6  -2   5        0.20       -0.37      0.90 o 
   7  -2   5        1.74        0.42      1.21 o 
   8  -2   5        4.60        7.89      2.31 o 
  -7  -1   5        3.44        1.89      1.37 o 
  -6  -1   5       13.70       13.98      1.73 o 
  -5  -1   5        4.03        3.87      2.52 o 
  -4  -1   5       62.88       69.55      2.08 o 
  -3  -1   5     1108.54     1074.53     19.46 o 
  -2  -1   5     1763.12     1797.67     46.39 o 
  -1  -1   5        1.94        0.83      0.22 o 
   0  -1   5       73.38       83.47      1.44 o 
   1  -1   5      444.52      434.16      9.49 o 
   2  -1   5      752.64      832.68     11.50 o 
   3  -1   5      303.73      295.61      4.41 o 
   4  -1   5        0.01       -0.12      0.25 o 
   5  -1   5       11.14        8.18      0.78 o 
   6  -1   5       17.29       16.63      1.21 o 
   7  -1   5        9.30        7.95      1.34 o 
   8  -1   5        1.74        2.87      1.16 o 
  -7   0   5       26.14       27.86      3.36 o 
  -6   0   5       15.30       16.70      1.69 o 
  -5   0   5        0.05        0.38      0.48 o 
  -4   0   5        1.18        0.56      0.49 o 
  -3   0   5       41.80       45.82      1.85 o 
  -2   0   5       45.66       51.21      1.27 o 
  -1   0   5        5.28        4.63      0.32 o 
   0   0   5        1.39        1.27      0.21 o 
   1   0   5      217.98      229.66      2.78 o 
   2   0   5      745.94      810.93      9.49 o 
   3   0   5       33.10       33.34      1.20 o 
   4   0   5       66.44       59.27      2.00 o 
   5   0   5       84.47       75.00      1.80 o 
   6   0   5      131.97      113.87      3.72 o 
   7   0   5       10.06        9.71      1.37 o 
   8   0   5        0.02        0.21      1.10 o 
  -7   1   5        8.90        8.54      1.63 o 
  -6   1   5        2.66        0.56      0.62 o 
  -5   1   5        9.44       11.05      0.90 o 
  -4   1   5       15.25       17.02      0.87 o 
  -3   1   5       10.75        8.78      0.64 o 
  -2   1   5      790.88      791.01     10.25 o 
  -1   1   5        3.14        3.71      0.30 o 
   0   1   5      335.37      305.33      3.95 o 
   1   1   5      174.54      188.57      3.96 o 
   2   1   5      227.55      292.06      4.17 o 
   3   1   5     1481.52     1502.69     20.41 o 
   4   1   5       25.77       35.05      0.98 o 
   5   1   5       31.69       29.84      1.01 o 
   6   1   5        0.23       -0.48      0.55 o 
   7   1   5        3.00        2.56      0.93 o 
   8   1   5        1.37        0.99      0.93 o 
  -7   2   5        2.13        2.37      1.19 o 
  -6   2   5        5.00        4.03      0.85 o 
  -5   2   5       11.98       12.97      1.13 o 
  -4   2   5       17.68       16.39      0.98 o 
  -3   2   5       35.61       36.49      1.13 o 
  -2   2   5        3.85        3.70      0.40 o 
  -1   2   5      299.07      300.73      4.49 o 
   0   2   5      896.68      876.12     12.14 o 
   1   2   5      272.21      269.44      9.78 o 
   2   2   5       14.10       17.60      0.56 o 
   3   2   5      107.32      124.75      2.30 o 
   4   2   5       59.06       49.52      1.00 o 
   5   2   5      351.16      342.78      5.85 o 
   6   2   5        8.18        6.36      0.97 o 
   7   2   5        0.02        0.09      0.70 o 
   8   2   5        3.12        3.10      1.04 o 
  -7   3   5        0.07       -0.53      1.47 o 
  -6   3   5        0.70        1.39      0.87 o 
  -5   3   5       23.08       22.24      1.48 o 
  -4   3   5       63.01       61.93      2.04 o 
  -3   3   5        0.63        1.11      0.29 o 
  -2   3   5        0.80        1.96      0.31 o 
  -1   3   5       23.59       22.04      0.78 o 
   0   3   5       88.14       97.38      1.59 o 
   1   3   5      374.86      364.22      7.81 o 
   2   3   5      522.67      564.11     19.45 o 
   3   3   5       46.03       46.45      0.92 o 
   4   3   5       16.06       15.24      0.90 o 
   5   3   5      931.89      909.57     11.65 o 
   6   3   5       20.91       19.14      1.48 o 
   7   3   5        0.35        0.33      0.84 o 
   8   3   5        0.00        1.27      1.00 o 
  -6   4   5        0.01        0.05      0.81 o 
  -5   4   5        4.69        4.36      1.33 o 
  -4   4   5        0.88        0.93      0.50 o 
  -3   4   5       33.39       37.23      1.30 o 
  -2   4   5        6.50        8.16      0.50 o 
  -1   4   5       36.62       40.94      0.89 o 
   0   4   5      205.26      206.45      3.12 o 
   1   4   5      187.59      212.45      6.41 o 
   2   4   5       95.22       94.61      2.57 o 
   3   4   5       16.40       20.05      0.53 o 
   4   4   5        8.94        6.47      0.43 o 
   5   4   5       55.77       53.71      1.91 o 
   6   4   5        2.41        1.03      0.63 o 
   7   4   5        8.89        9.47      1.19 o 
   8   4   5        1.85        1.26      0.89 o 
  -6   5   5       12.75       12.34      1.78 o 
  -5   5   5       13.73       13.38      1.13 o 
  -4   5   5       34.47       34.51      1.91 o 
  -3   5   5       42.66       41.26      1.39 o 
  -2   5   5        8.64       12.23      0.77 o 
  -1   5   5        0.50        0.28      0.20 o 
   0   5   5        0.62        0.53      0.17 o 
   1   5   5       13.81       16.95      0.48 o 
   2   5   5        4.06        1.96      0.19 o 
   3   5   5       10.67       12.14      0.66 o 
   4   5   5      306.24      308.11      5.10 o 
   5   5   5      350.79      325.59      6.41 o 
   6   5   5        1.65        1.58      0.67 o 
   7   5   5        0.13        0.02      0.63 o 
   8   5   5        0.90       -0.65      0.78 o 
  -6   6   5        0.04        0.28      1.08 o 
  -5   6   5        2.82        3.31      0.86 o 
  -4   6   5        4.06        3.12      0.79 o 
  -3   6   5        9.57        9.51      1.50 o 
  -2   6   5      142.99      128.91      3.56 o 
  -1   6   5       10.67       11.39      0.63 o 
   0   6   5        0.45        0.46      0.20 o 
   1   6   5        2.72        2.60      0.28 o 
   2   6   5        0.43        0.98      0.25 o 
   3   6   5        5.08        5.25      0.44 o 
   4   6   5        0.80        1.60      0.35 o 
   5   6   5        1.83        1.42      0.79 o 
   6   6   5       19.69       18.08      2.00 o 
   7   6   5       30.71       30.59      2.84 o 
   8   6   5        0.21       -0.53      1.16 o 
  -5   7   5        1.12        2.05      0.87 o 
  -4   7   5        3.15        4.55      0.86 o 
  -3   7   5       41.90       38.30      1.70 o 
  -2   7   5      204.34      193.26      4.02 o 
  -1   7   5      118.25      126.27      2.62 o 
   0   7   5      161.64      161.20      2.48 o 
   1   7   5        0.03       -0.06      0.25 o 
   2   7   5       27.46       27.97      0.85 o 
   3   7   5       85.50       79.58      1.90 o 
   4   7   5       11.26       11.54      0.95 o 
   5   7   5      142.23      136.77      5.57 o 
   6   7   5       10.73        7.46      1.47 o 
   7   7   5       25.33       27.44      2.84 o 
   8   7   5        8.03        7.36      1.89 o 
  -5   8   5        0.05        2.33      0.85 o 
  -4   8   5        2.26        2.47      0.84 o 
  -3   8   5       46.37       46.18      1.94 o 
  -2   8   5       25.08       21.45      1.76 o 
  -1   8   5       31.88       31.80      1.44 o 
   0   8   5        4.40        5.40      0.71 o 
   1   8   5       19.16       19.37      1.00 o 
   2   8   5        3.67        4.07      0.50 o 
   3   8   5       29.89       31.63      1.37 o 
   4   8   5       12.23        9.09      0.89 o 
   5   8   5      141.70      132.46      5.57 o 
   6   8   5        0.77        1.37      1.05 o 
   7   8   5        8.48        8.41      1.79 o 
  -4   9   5        0.27        0.44      0.91 o 
  -3   9   5       68.89       61.02      3.90 o 
  -2   9   5      104.65       99.58      2.95 o 
  -1   9   5       47.05       46.17      1.80 o 
   0   9   5      283.40      290.35      6.17 o 
   1   9   5       64.70       64.47      2.00 o 
   2   9   5        5.75        5.06      0.74 o 
   3   9   5        3.41        4.47      0.78 o 
   4   9   5       17.41       15.24      1.79 o 
   5   9   5        6.00        5.78      1.37 o 
   6   9   5        2.46        2.21      1.16 o 
   7   9   5        9.75       11.88      2.10 o 
  -3  10   5        9.14        7.40      1.33 o 
  -2  10   5       10.16        9.10      1.47 o 
  -1  10   5        0.01        0.25      0.70 o 
   0  10   5       21.93       19.73      1.29 o 
   1  10   5        4.34        3.87      2.00 o 
   2  10   5        2.39        1.73      1.16 o 
   3  10   5        0.50       -0.21      0.52 o 
   4  10   5       14.84       14.72      1.89 o 
   5  10   5        0.98       -0.53      0.84 o 
   6  10   5        7.21       10.93      1.89 o 
   7  10   5       10.82        9.46      2.00 o 
  -2  11   5       18.87       18.87      1.97 o 
  -1  11   5        0.41       -0.09      0.78 o 
   0  11   5        3.72        2.19      1.31 o 
   1  11   5       35.45       31.88      3.00 o 
   2  11   5        2.66        1.63      0.74 o 
   3  11   5       21.07       22.50      1.67 o 
   4  11   5       13.25       14.99      2.37 o 
   5  11   5        8.24        7.57      1.68 o 
   6  11   5        2.34        3.89      1.47 o 
  -1  12   5       29.98       35.14      3.05 o 
   0  12   5        0.26        0.02      1.42 o 
   1  12   5        0.66       -0.63      0.66 o 
   2  12   5        1.36        1.57      0.85 o 
   3  12   5        6.76       11.77      1.37 o 
   4  12   5        0.31        1.89      0.82 o 
   5  12   5        1.16        0.79      1.26 o 
   1  13   5        1.70        2.05      1.42 o 
   2  13   5        3.73        2.76      2.00 o 
   3  13   5        2.02        1.46      0.88 o 
  -3 -12   6        4.62        5.05      2.00 o 
  -2 -12   6        1.66        0.42      0.97 o 
  -1 -12   6        0.16        0.78      1.37 o 
   0 -12   6        0.81        0.15      1.37 o 
   1 -12   6        0.07       -0.14      1.16 o 
  -4 -11   6        7.64        7.65      1.45 o 
  -3 -11   6        3.92        7.39      1.37 o 
  -2 -11   6        0.73        1.11      0.99 o 
  -1 -11   6       15.47       13.65      1.71 o 
   0 -11   6       16.31       18.37      1.93 o 
   1 -11   6       30.58       30.17      2.45 o 
   2 -11   6        0.21        0.68      0.89 o 
   3 -11   6       21.35       25.08      2.49 o 
  -5 -10   6       17.94       14.61      2.52 o 
  -4 -10   6        9.24        9.92      1.45 o 
  -3 -10   6        1.00        0.18      0.78 o 
  -2 -10   6       13.00       13.78      1.63 o 
  -1 -10   6       26.85       25.88      2.47 o 
   0 -10   6       24.13       21.81      1.97 o 
   1 -10   6       17.93       18.38      1.85 o 
   2 -10   6        4.26        3.23      1.10 o 
   3 -10   6       27.19       28.39      2.45 o 
   4 -10   6        2.88        3.73      1.26 o 
  -6  -9   6       19.61       24.60      3.26 o 
  -5  -9   6        0.55        0.84      1.26 o 
  -4  -9   6        0.01       -0.42      1.05 o 
  -3  -9   6        2.69        1.15      0.56 o 
  -2  -9   6        0.37       -0.26      0.74 o 
  -1  -9   6       15.46       15.20      1.56 o 
   0  -9   6        0.23       -0.55      0.55 o 
   1  -9   6       12.27       12.58      1.21 o 
   2  -9   6        2.95        1.98      1.63 o 
   3  -9   6      140.53      142.75      4.94 o 
   4  -9   6        1.04        2.34      1.03 o 
   5  -9   6       12.13       12.72      2.63 o 
  -6  -8   6        0.34       -0.42      1.16 o 
  -5  -8   6        5.88        5.99      1.79 o 
  -4  -8   6       13.38       14.82      2.31 o 
  -3  -8   6        3.48        2.21      1.26 o 
  -2  -8   6        0.12       -0.22      0.35 o 
  -1  -8   6       83.26       85.60      1.90 o 
   0  -8   6        2.42        2.08      0.55 o 
   1  -8   6       22.44       23.25      1.48 o 
   2  -8   6        0.38        1.22      0.80 o 
   3  -8   6       10.50       10.11      1.15 o 
   4  -8   6       50.79       49.40      2.16 o 
   5  -8   6        2.01        2.73      1.58 o 
  -6  -7   6        3.37        2.42      1.47 o 
  -5  -7   6        0.90        0.53      1.26 o 
  -4  -7   6       17.44       16.51      2.21 o 
  -3  -7   6       49.29       45.48      1.82 o 
  -2  -7   6        3.48        3.43      0.50 o 
  -1  -7   6       59.39       62.31      1.52 o 
   0  -7   6       29.25       28.02      0.98 o 
   1  -7   6        2.05        2.78      0.54 o 
   2  -7   6        0.36        0.82      0.54 o 
   3  -7   6       48.18       44.06      1.84 o 
   4  -7   6       55.10       59.77      2.31 o 
   5  -7   6        0.95        2.99      0.87 o 
   6  -7   6        1.93        2.10      1.58 o 
  -7  -6   6        1.57        3.15      1.68 o 
  -6  -6   6        0.01        1.37      1.37 o 
  -5  -6   6        0.80        1.05      1.05 o 
  -4  -6   6       10.72       10.89      1.07 o 
  -3  -6   6        0.68        0.93      0.54 o 
  -2  -6   6       23.03       20.80      1.62 o 
  -1  -6   6       32.46       31.33      1.01 o 
   0  -6   6        0.53       -0.08      0.28 o 
   1  -6   6       58.64       49.67      1.48 o 
   2  -6   6      468.84      440.53      7.57 o 
   3  -6   6      443.94      436.34      8.80 o 
   4  -6   6       68.99       70.07      2.38 o 
   5  -6   6        9.88       10.03      1.13 o 
   6  -6   6       18.13       19.60      1.97 o 
  -7  -5   6        0.40       -0.53      1.16 o 
  -6  -5   6        0.36       -0.74      0.95 o 
  -5  -5   6        0.89        1.26      1.05 o 
  -4  -5   6       73.00       71.67      2.73 o 
  -3  -5   6      290.95      272.68      7.80 o 
  -2  -5   6        0.72        2.92      0.51 o 
  -1  -5   6      112.65      113.00      2.15 o 
   0  -5   6        1.46        2.59      0.39 o 
   1  -5   6        0.23        0.11      0.22 o 
   2  -5   6       12.83        8.01      1.19 o 
   3  -5   6      157.88      160.69      3.84 o 
   4  -5   6        0.51       -0.23      0.52 o 
   5  -5   6       49.75       49.88      3.65 o 
   6  -5   6       28.72       27.24      2.27 o 
   7  -5   6        7.12        8.61      1.56 o 
  -7  -4   6        7.06        9.78      2.21 o 
  -6  -4   6        0.41       -0.32      0.95 o 
  -5  -4   6        8.90        5.16      0.99 o 
  -4  -4   6       31.20       28.20      1.77 o 
  -3  -4   6        0.02        0.16      0.44 o 
  -2  -4   6      221.44      236.05      4.36 o 
  -1  -4   6       56.65       59.22      1.35 o 
   0  -4   6       52.55       51.05      1.20 o 
   1  -4   6       25.69       23.11      0.70 o 
   2  -4   6       15.39       16.41      0.94 o 
   3  -4   6      178.44      183.56      3.19 o 
   4  -4   6       23.04       20.01      1.32 o 
   5  -4   6       74.67       78.81      3.46 o 
   6  -4   6       16.08       14.77      1.79 o 
   7  -4   6        8.28       11.00      1.60 o 
  -7  -3   6        0.03       -0.53      1.26 o 
  -6  -3   6        1.97        1.16      1.26 o 
  -5  -3   6        9.34        7.54      1.11 o 
  -4  -3   6      140.38      130.66      3.32 o 
  -3  -3   6       55.88       57.36      1.84 o 
  -2  -3   6       30.10       27.87      1.01 o 
  -1  -3   6      219.46      231.16      3.69 o 
   0  -3   6        1.21        1.74      0.27 o 
   1  -3   6        3.95        8.31      0.47 o 
   2  -3   6        4.61        8.27      0.53 o 
   3  -3   6       60.33       58.75      1.51 o 
   4  -3   6       19.64       17.33      1.11 o 
   5  -3   6        0.39       -0.43      0.43 o 
   6  -3   6       27.62       27.45      3.78 o 
   7  -3   6       15.04       16.38      3.84 o 
  -7  -2   6       11.15       13.04      2.52 o 
  -6  -2   6        0.37       -0.63      1.16 o 
  -5  -2   6        8.92       12.23      1.41 o 
  -4  -2   6       79.62       75.41      2.26 o 
  -3  -2   6      108.73      102.76      2.63 o 
  -2  -2   6       12.01       12.67      0.66 o 
  -1  -2   6        1.02        2.35      0.31 o 
   0  -2   6       42.52       39.74      0.84 o 
   1  -2   6     1072.10     1140.65     14.47 o 
   2  -2   6       69.81       75.70      1.35 o 
   3  -2   6       35.92       37.01      0.96 o 
   4  -2   6       40.52       32.04      1.10 o 
   5  -2   6       48.88       44.84      1.64 o 
   6  -2   6       55.48       48.80      2.38 o 
   7  -2   6        0.00        0.11      0.78 o 
   8  -2   6        0.15       -0.40      0.93 o 
  -7  -1   6        0.94        0.11      1.37 o 
  -6  -1   6        1.25        0.99      0.78 o 
  -5  -1   6       39.93       47.79      3.10 o 
  -4  -1   6       10.51        8.65      0.87 o 
  -3  -1   6      150.59      154.39      4.38 o 
  -2  -1   6      138.90      153.44      2.64 o 
  -1  -1   6      546.78      564.12     11.93 o 
   0  -1   6       19.84       26.58      0.69 o 
   1  -1   6       66.92       75.39      1.38 o 
   2  -1   6        0.04        0.29      0.22 o 
   3  -1   6        1.39        1.26      0.26 o 
   4  -1   6      130.75      136.62      2.39 o 
   5  -1   6       27.78       23.08      1.17 o 
   6  -1   6       45.08       35.53      1.97 o 
   7  -1   6        4.20        7.22      2.26 o 
   8  -1   6        1.02        1.22      1.16 o 
  -7   0   6        2.19        0.53      1.58 o 
  -6   0   6        0.01       -0.37      0.59 o 
  -5   0   6        3.06        3.94      0.78 o 
  -4   0   6       46.20       47.69      3.57 o 
  -3   0   6        1.20        1.64      0.42 o 
  -2   0   6      296.90      312.58      4.82 o 
  -1   0   6       13.89       22.05      0.91 o 
   0   0   6       60.16       56.54      1.07 o 
   1   0   6      406.89      434.03      5.14 o 
   2   0   6      498.07      525.08      6.21 o 
   3   0   6      129.18      130.14      2.09 o 
   4   0   6       97.25      100.87      2.31 o 
   5   0   6       60.00       55.19      1.67 o 
   6   0   6       32.81       33.44      1.86 o 
   7   0   6        4.30        3.10      0.97 o 
   8   0   6        0.14        0.19      2.00 o 
  -7   1   6        0.00       -0.53      1.26 o 
  -6   1   6        0.51       -0.12      0.73 o 
  -5   1   6        0.79        1.07      0.58 o 
  -4   1   6        0.37       -0.21      0.79 o 
  -3   1   6      126.85      116.87      2.47 o 
  -2   1   6       56.64       66.93      1.63 o 
  -1   1   6      564.22      562.82      8.08 o 
   0   1   6       30.95       34.79      0.61 o 
   1   1   6       48.07       50.43      0.85 o 
   2   1   6      166.96      187.34      2.77 o 
   3   1   6       20.59       19.52      0.60 o 
   4   1   6       17.89       14.84      0.83 o 
   5   1   6       73.08       76.63      2.64 o 
   6   1   6        0.32        0.56      0.63 o 
   7   1   6        0.39        0.78      0.70 o 
   8   1   6        7.12        6.90      1.34 o 
  -7   2   6        0.39       -0.84      1.26 o 
  -6   2   6        2.40        0.00      0.71 o 
  -5   2   6        1.68        0.70      1.57 o 
  -4   2   6       26.80       30.07      1.85 o 
  -3   2   6       19.34       21.95      1.11 o 
  -2   2   6       54.43       54.03      2.12 o 
  -1   2   6       30.64       35.41      0.86 o 
   0   2   6       46.50       43.70      0.87 o 
   1   2   6       12.71        8.66      0.68 o 
   2   2   6      109.48      110.47      2.25 o 
   3   2   6       50.48       44.67      0.92 o 
   4   2   6       11.84        9.62      0.74 o 
   5   2   6      177.65      164.68      3.17 o 
   6   2   6        4.77        6.57      0.89 o 
   7   2   6        0.02       -0.53      0.89 o 
   8   2   6        1.04        0.58      0.82 o 
  -6   3   6        0.46       -0.36      1.16 o 
  -5   3   6        0.16       -0.66      0.66 o 
  -4   3   6        9.59        8.40      0.88 o 
  -3   3   6       13.00       10.54      0.71 o 
  -2   3   6        0.02       -0.08      0.27 o 
  -1   3   6        9.07        8.44      0.47 o 
   0   3   6      151.01      161.74      2.51 o 
   1   3   6       74.19       72.82      2.02 o 
   2   3   6      477.11      454.26     16.09 o 
   3   3   6      310.30      326.12      5.05 o 
   4   3   6       60.25       64.83      1.38 o 
   5   3   6      244.86      240.24      4.99 o 
   6   3   6       71.90       70.98      4.10 o 
   7   3   6       31.12       30.87      4.26 o 
   8   3   6        9.95       11.27      1.49 o 
  -6   4   6        2.54        1.33      0.85 o 
  -5   4   6       10.42        9.75      1.18 o 
  -4   4   6        4.52        5.64      0.71 o 
  -3   4   6       62.81       65.21      1.83 o 
  -2   4   6        5.21        4.61      0.38 o 
  -1   4   6       10.49        9.79      0.65 o 
   0   4   6        0.09       -0.06      0.22 o 
   1   4   6      366.27      341.62      6.56 o 
   2   4   6       12.67       13.47      1.31 o 
   3   4   6        0.09        0.59      0.12 o 
   4   4   6       48.62       50.64      1.21 o 
   5   4   6      457.10      429.72      8.15 o 
   6   4   6        6.48        6.62      0.93 o 
   7   4   6       10.45       12.40      1.37 o 
   8   4   6        0.06        0.64      0.85 o 
  -6   5   6        0.60       -0.93      0.93 o 
  -5   5   6        1.33        1.69      0.82 o 
  -4   5   6        5.36        5.89      0.91 o 
  -3   5   6       25.29       30.17      1.26 o 
  -2   5   6       16.79       20.04      0.97 o 
  -1   5   6       53.44       45.94      1.14 o 
   0   5   6       40.11       41.53      0.87 o 
   1   5   6        0.48        0.35      0.15 o 
   2   5   6      153.45      169.25      4.34 o 
   3   5   6      111.62      120.65      2.35 o 
   4   5   6       69.07       74.38      2.58 o 
   5   5   6      340.94      346.11      6.72 o 
   6   5   6        8.72        6.63      0.93 o 
   7   5   6        0.03        0.32      0.67 o 
   8   5   6        9.98       10.66      1.41 o 
  -5   6   6        8.98        8.43      1.19 o 
  -4   6   6        6.35        8.40      1.04 o 
  -3   6   6        0.19        1.31      0.63 o 
  -2   6   6       18.38       17.90      0.97 o 
  -1   6   6      101.22      102.66      1.96 o 
   0   6   6       49.86       48.76      1.13 o 
   1   6   6       92.90       92.24      2.53 o 
   2   6   6       31.81       29.51      0.69 o 
   3   6   6       99.97      117.20      2.41 o 
   4   6   6       14.36       11.08      0.78 o 
   5   6   6        0.53        0.57      0.68 o 
   6   6   6        5.67        6.20      1.37 o 
   7   6   6       23.79       24.92      1.86 o 
   8   6   6        5.06        2.63      1.47 o 
  -5   7   6        0.94        0.35      0.82 o 
  -4   7   6        6.17        5.68      1.01 o 
  -3   7   6        8.56        7.43      0.97 o 
  -2   7   6       15.39       12.24      1.05 o 
  -1   7   6       41.26       44.27      1.61 o 
   0   7   6       83.36       81.73      1.88 o 
   1   7   6        0.00       -0.10      0.24 o 
   2   7   6       33.21       32.31      0.83 o 
   3   7   6        1.68        2.70      0.45 o 
   4   7   6      194.44      189.35      6.52 o 
   5   7   6       21.63       20.29      1.89 o 
   6   7   6        9.38        7.78      1.47 o 
   7   7   6        0.00       -0.84      0.84 o 
   8   7   6       10.04        7.78      1.89 o 
  -4   8   6        1.64        2.27      0.83 o 
  -3   8   6       44.38       36.00      1.88 o 
  -2   8   6       47.67       43.98      1.82 o 
  -1   8   6       64.26       69.33      3.31 o 
   0   8   6      215.80      216.82      4.76 o 
   1   8   6       27.22       25.50      1.53 o 
   2   8   6        5.01        6.50      0.58 o 
   3   8   6        3.52        2.54      0.70 o 
   4   8   6      445.55      410.62      9.59 o 
   5   8   6        1.11        1.37      0.84 o 
   6   8   6        3.47        4.31      1.16 o 
   7   8   6        0.29        0.32      1.05 o 
  -4   9   6        5.05        2.06      1.21 o 
  -3   9   6        0.12        0.18      0.66 o 
  -2   9   6        0.10        0.97      0.60 o 
  -1   9   6       57.86       63.28      2.20 o 
   0   9   6       92.94       89.48      3.08 o 
   1   9   6       33.35       34.33      1.40 o 
   2   9   6        4.76        4.51      0.70 o 
   3   9   6       14.80       14.88      1.12 o 
   4   9   6       81.54       77.37      3.68 o 
   5   9   6       20.83       16.51      1.89 o 
   6   9   6        0.38        3.05      1.16 o 
   7   9   6        3.19        6.31      1.68 o 
  -3  10   6       39.61       33.95      4.31 o 
  -2  10   6       52.43       53.17      2.75 o 
  -1  10   6        5.82        6.25      0.89 o 
   0  10   6        0.37        0.44      0.79 o 
   1  10   6        9.21        8.10      0.89 o 
   2  10   6       20.97       20.49      1.45 o 
   3  10   6       74.18       73.78      2.64 o 
   4  10   6        0.40       -0.10      0.68 o 
   5  10   6        0.07       -0.84      0.84 o 
   6  10   6        8.70        9.04      1.79 o 
  -2  11   6       21.09       23.96      3.15 o 
  -1  11   6        0.01        0.30      0.95 o 
   0  11   6        0.00        0.05      0.74 o 
   1  11   6        7.45        9.22      1.19 o 
   2  11   6        0.55        0.22      0.79 o 
   3  11   6       22.98       25.91      2.73 o 
   4  11   6        1.16        0.72      0.70 o 
   5  11   6        0.06        0.00      0.95 o 
   6  11   6       17.08       25.44      2.84 o 
  -1  12   6       20.08       27.55      2.30 o 
   0  12   6        9.65        6.19      1.26 o 
   1  12   6        0.77       -0.34      0.70 o 
   2  12   6        0.41       -0.41      0.63 o 
   3  12   6        9.81       10.77      1.30 o 
   4  12   6        1.21       -0.16      1.10 o 
   5  12   6        7.30        7.88      1.47 o 
   2  13   6        2.80        1.94      1.37 o 
  -2 -12   7        0.05        0.43      1.00 o 
  -1 -12   7        0.38        0.25      0.96 o 
   0 -12   7        0.47       -0.63      1.00 o 
  -4 -11   7        0.61        1.33      1.00 o 
  -3 -11   7       16.50       15.29      1.89 o 
  -2 -11   7        2.81        1.41      1.03 o 
  -1 -11   7        7.41        5.13      1.26 o 
   0 -11   7        0.07        0.11      1.79 o 
   1 -11   7        8.12        7.43      1.41 o 
   2 -11   7        0.07       -0.55      0.89 o 
  -5 -10   7        6.00        4.94      1.89 o 
  -4 -10   7       12.93       12.09      1.71 o 
  -3 -10   7        2.93        5.90      1.89 o 
  -2 -10   7        2.66        2.70      1.73 o 
  -1 -10   7       12.97       12.22      1.63 o 
   0 -10   7       53.80       51.26      2.67 o 
   1 -10   7        1.25        1.42      1.21 o 
   2 -10   7       18.03       26.72      6.83 o 
   3 -10   7        7.62       10.14      1.60 o 
  -5  -9   7        9.47       10.72      2.31 o 
  -4  -9   7        0.01        0.22      0.78 o 
  -3  -9   7        4.71        6.37      1.19 o 
  -2  -9   7        7.04        8.33      1.73 o 
  -1  -9   7       39.28       43.00      2.51 o 
   0  -9   7       38.90       38.00      3.09 o 
   1  -9   7        3.59        2.98      0.74 o 
   2  -9   7        1.53        3.07      0.82 o 
   3  -9   7       80.28       79.47      3.49 o 
   4  -9   7        0.01        0.11      1.37 o 
  -6  -8   7        0.33        1.47      1.37 o 
  -5  -8   7       16.95       17.45      2.73 o 
  -4  -8   7        4.03        4.00      1.47 o 
  -3  -8   7        0.21        0.37      0.57 o 
  -2  -8   7        2.57        2.14      0.57 o 
  -1  -8   7        1.03        0.87      0.43 o 
   0  -8   7       29.14       29.84      2.18 o 
   1  -8   7       11.11       11.75      1.17 o 
   2  -8   7       25.06       23.56      1.58 o 
   3  -8   7        5.66        5.95      1.03 o 
   4  -8   7        9.77        9.15      1.34 o 
   5  -8   7        3.23        3.78      1.79 o 
  -6  -7   7        4.97        5.68      1.89 o 
  -5  -7   7        1.20        3.47      1.47 o 
  -4  -7   7        2.88        2.52      1.26 o 
  -3  -7   7       12.95       10.70      1.20 o 
  -2  -7   7        3.07        3.01      0.56 o 
  -1  -7   7       63.98       60.41      1.71 o 
   0  -7   7       30.02       25.85      1.13 o 
   1  -7   7       26.71       22.59      1.43 o 
   2  -7   7      232.23      227.63      5.46 o 
   3  -7   7       95.76      101.86      3.03 o 
   4  -7   7       52.47       54.07      2.20 o 
   5  -7   7        0.94        0.90      0.93 o 
   6  -7   7       17.22       15.35      2.84 o 
  -6  -6   7        4.19        1.47      1.47 o 
  -5  -6   7        0.09       -0.84      0.84 o 
  -4  -6   7        6.43        6.57      1.12 o 
  -3  -6   7        0.20       -0.18      0.50 o 
  -2  -6   7      155.91      149.62      2.85 o 
  -1  -6   7       33.61       33.49      1.09 o 
   0  -6   7        3.81        5.31      0.52 o 
   1  -6   7      215.51      215.68      4.11 o 
   2  -6   7      399.60      403.32      8.17 o 
   3  -6   7       53.71       51.12      1.94 o 
   4  -6   7        8.51        9.21      0.99 o 
   5  -6   7        0.10        0.58      0.78 o 
   6  -6   7        0.45        1.00      0.89 o 
  -7  -5   7        3.89        1.68      1.58 o 
  -6  -5   7        1.44        1.47      1.37 o 
  -5  -5   7        0.69        0.32      1.05 o 
  -4  -5   7        4.59        4.53      0.97 o 
  -3  -5   7       93.87       85.19      3.16 o 
  -2  -5   7        0.05       -0.12      0.37 o 
  -1  -5   7        2.04        2.42      0.43 o 
   0  -5   7        0.86        0.39      0.25 o 
   1  -5   7        7.12        8.17      0.59 o 
   2  -5   7      354.98      360.21      7.28 o 
   3  -5   7       91.02       90.84      4.04 o 
   4  -5   7       19.36       18.47      1.30 o 
   5  -5   7        0.10       -0.11      0.70 o 
   6  -5   7        8.11        8.56      2.73 o 
   7  -5   7        3.06        2.18      1.21 o 
  -7  -4   7        2.95        2.00      1.58 o 
  -6  -4   7        2.40        0.95      1.37 o 
  -5  -4   7       21.71       20.23      1.82 o 
  -4  -4   7       97.81       98.55      3.53 o 
  -3  -4   7       34.75       33.28      1.44 o 
  -2  -4   7      129.58      138.08      8.36 o 
  -1  -4   7       56.10       56.77      1.35 o 
   0  -4   7       60.21       52.34      1.64 o 
   1  -4   7        0.40        0.33      0.27 o 
   2  -4   7      443.13      449.36      7.52 o 
   3  -4   7        2.85        3.71      0.63 o 
   4  -4   7       10.27        8.36      0.85 o 
   5  -4   7       41.65       41.70      2.23 o 
   6  -4   7        0.62        0.92      0.78 o 
   7  -4   7        5.92        7.36      1.41 o 
  -7  -3   7        0.30        0.95      1.37 o 
  -6  -3   7        6.15        3.05      1.47 o 
  -5  -3   7       23.25       20.41      1.75 o 
  -4  -3   7       50.40       44.19      2.68 o 
  -3  -3   7       88.10       71.15      4.59 o 
  -2  -3   7        0.57        0.84      0.38 o 
  -1  -3   7       71.21       64.74      1.31 o 
   0  -3   7        7.35        5.88      0.41 o 
   1  -3   7        0.15        0.55      0.31 o 
   2  -3   7       60.89       65.21      1.41 o 
   3  -3   7       43.78       40.96      1.24 o 
   4  -3   7       84.31       72.34      2.12 o 
   5  -3   7       33.03       28.07      3.42 o 
   6  -3   7       14.03       15.74      1.63 o 
   7  -3   7        2.25        1.50      1.00 o 
  -7  -2   7        1.19        1.47      1.47 o 
  -6  -2   7        0.00        0.00      1.05 o 
  -5  -2   7       60.10       61.72      2.79 o 
  -4  -2   7      380.43      375.83      9.52 o 
  -3  -2   7       63.93       70.41      1.86 o 
  -2  -2   7       36.87       43.52      1.21 o 
  -1  -2   7        2.68        4.23      0.48 o 
   0  -2   7       14.59       21.25      0.70 o 
   1  -2   7        0.04        0.36      0.22 o 
   2  -2   7        4.94        5.97      0.40 o 
   3  -2   7        2.80        3.15      0.38 o 
   4  -2   7        2.78        4.23      0.60 o 
   5  -2   7      160.28      131.86      4.09 o 
   6  -2   7       17.66       20.67      2.31 o 
   7  -2   7        0.65        0.95      0.82 o 
  -7  -1   7        6.41        5.89      2.00 o 
  -6  -1   7        2.34        0.74      1.26 o 
  -5  -1   7       11.76       14.75      1.56 o 
  -4  -1   7       17.39       13.81      1.79 o 
  -3  -1   7       37.55       38.85      1.50 o 
  -2  -1   7       21.13       25.23      1.29 o 
  -1  -1   7        0.15       -0.26      0.26 o 
   0  -1   7       62.13       56.93      1.22 o 
   1  -1   7      652.17      663.56      8.57 o 
   2  -1   7      381.82      395.08      5.74 o 
   3  -1   7      126.21      123.45      2.43 o 
   4  -1   7      106.23      108.04      2.29 o 
   5  -1   7       78.76       82.71      2.89 o 
   6  -1   7       45.96       41.62      2.12 o 
   7  -1   7        0.02        0.05      0.74 o 
   8  -1   7        1.56        2.00      1.00 o 
  -7   0   7        1.46       -0.42      1.37 o 
  -6   0   7        2.54        2.45      0.82 o 
  -5   0   7       59.28       62.12      2.79 o 
  -4   0   7      213.77      211.43      5.98 o 
  -3   0   7      564.71      556.71     10.95 o 
  -2   0   7       17.73       19.55      1.15 o 
  -1   0   7       77.85       93.39      1.98 o 
   0   0   7       86.50       94.91      1.65 o 
   1   0   7      122.15      125.01      3.00 o 
   2   0   7      153.76      166.96      2.64 o 
   3   0   7       56.73       53.09      1.13 o 
   4   0   7       65.66       68.04      1.35 o 
   5   0   7       68.83       61.29      2.30 o 
   6   0   7        4.48        2.26      1.16 o 
   7   0   7        9.32       10.69      1.37 o 
   8   0   7        6.12        7.14      1.52 o 
  -7   1   7       10.84        9.25      2.42 o 
  -6   1   7        1.82        1.34      0.88 o 
  -5   1   7       19.49       20.79      1.48 o 
  -4   1   7       16.34       16.91      1.29 o 
  -3   1   7        7.50        7.35      0.87 o 
  -2   1   7        0.76        0.70      0.33 o 
  -1   1   7       22.05       20.77      0.71 o 
   0   1   7      311.49      317.52      4.18 o 
   1   1   7        0.40        0.50      0.18 o 
   2   1   7        0.05        0.08      0.13 o 
   3   1   7       51.21       43.78      0.97 o 
   4   1   7        0.06       -0.03      0.26 o 
   5   1   7        1.55        1.23      0.43 o 
   6   1   7       54.79       50.56      2.19 o 
   7   1   7        5.36        3.81      0.97 o 
   8   1   7        0.89        0.42      0.82 o 
  -6   2   7        0.44       -0.42      0.78 o 
  -5   2   7       21.22       22.80      1.42 o 
  -4   2   7        6.03        6.31      0.76 o 
  -3   2   7       18.03       18.65      1.55 o 
  -2   2   7       84.14       83.02      1.74 o 
  -1   2   7       50.53       59.91      1.28 o 
   0   2   7        0.71        0.65      0.19 o 
   1   2   7       20.61       22.42      0.95 o 
   2   2   7      226.13      230.56      4.46 o 
   3   2   7        8.00        7.05      0.34 o 
   4   2   7      738.57      708.59     11.07 o 
   5   2   7        0.02       -0.31      0.31 o 
   6   2   7        0.15        0.36      0.55 o 
   7   2   7        0.00        0.62      0.70 o 
   8   2   7        8.09        7.08      1.26 o 
  -6   3   7        0.66        0.50      0.99 o 
  -5   3   7       22.80       22.91      1.68 o 
  -4   3   7       10.41       12.32      0.99 o 
  -3   3   7        2.97        3.70      0.70 o 
  -2   3   7        0.13        0.18      0.31 o 
  -1   3   7        0.17        0.30      0.26 o 
   0   3   7      130.50      143.46      2.29 o 
   1   3   7       12.22       13.98      1.42 o 
   2   3   7       84.41       83.99      4.31 o 
   3   3   7       15.35       17.56      0.67 o 
   4   3   7      528.95      536.49      8.44 o 
   5   3   7      138.99      139.69      4.17 o 
   6   3   7       10.13        8.15      0.96 o 
   7   3   7        0.19        0.15      0.63 o 
   8   3   7        3.05        3.15      1.04 o 
  -6   4   7        0.12        0.15      0.78 o 
  -5   4   7        1.10        0.84      0.70 o 
  -4   4   7        6.50        7.99      1.39 o 
  -3   4   7        2.07        1.65      0.50 o 
  -2   4   7        8.26        7.52      0.60 o 
  -1   4   7        4.46        5.74      0.45 o 
   0   4   7      294.54      294.50      4.41 o 
   1   4   7      462.54      472.60      8.81 o 
   2   4   7      240.46      240.64      9.46 o 
   3   4   7       12.45       16.09      0.59 o 
   4   4   7      574.49      533.20      8.33 o 
   5   4   7        8.90        8.45      0.58 o 
   6   4   7        1.45        0.78      0.79 o 
   7   4   7        2.95        2.92      0.78 o 
   8   4   7        0.02       -0.53      0.74 o 
  -5   5   7        2.13        3.52      1.18 o 
  -4   5   7        4.23        2.30      0.81 o 
  -3   5   7        4.75        4.72      0.78 o 
  -2   5   7       12.77       13.52      1.04 o 
  -1   5   7       13.89       15.34      0.96 o 
   0   5   7       39.71       40.47      1.16 o 
   1   5   7        3.18        5.43      0.29 o 
   2   5   7       38.84       42.15      1.76 o 
   3   5   7       47.80       49.20      1.89 o 
   4   5   7        0.01       -0.12      0.17 o 
   5   5   7       34.87       31.95      1.11 o 
   6   5   7       14.72       14.07      1.31 o 
   7   5   7        2.59        0.85      1.26 o 
   8   5   7        9.58        9.54      1.33 o 
  -5   6   7        6.68        5.00      2.29 o 
  -4   6   7        0.24       -0.23      0.57 o 
  -3   6   7        3.39        4.99      1.03 o 
  -2   6   7        1.12        1.72      0.53 o 
  -1   6   7        3.59        3.68      0.49 o 
   0   6   7       20.15       22.04      0.76 o 
   1   6   7       24.27       25.98      0.73 o 
   2   6   7      153.09      149.58      2.34 o 
   3   6   7        8.45       10.23      0.53 o 
   4   6   7       44.70       45.81      1.89 o 
   5   6   7       34.37       38.37      2.00 o 
   6   6   7        7.86        7.23      0.89 o 
   7   6   7       11.84       13.87      2.21 o 
   8   6   7        1.06        1.58      1.05 o 
  -5   7   7        5.10        5.68      1.13 o 
  -4   7   7        1.51        0.50      0.71 o 
  -3   7   7        1.37        1.11      0.69 o 
  -2   7   7       16.60       17.93      1.57 o 
  -1   7   7       12.00       13.54      1.02 o 
   0   7   7       19.67       18.64      1.13 o 
   1   7   7       31.17       35.34      1.03 o 
   2   7   7        5.96        5.60      0.44 o 
   3   7   7      119.15       96.73      4.05 o 
   4   7   7       77.71       67.99      2.04 o 
   5   7   7        0.52        0.62      0.43 o 
   6   7   7        3.18        3.89      1.05 o 
   7   7   7        5.35        2.94      1.16 o 
  -4   8   7        0.43       -0.47      0.68 o 
  -3   8   7        3.06        3.12      0.82 o 
  -2   8   7       17.08       17.15      1.33 o 
  -1   8   7      187.04      196.85      4.60 o 
   0   8   7       75.49       81.26      2.33 o 
   1   8   7       27.35       24.95      0.96 o 
   2   8   7       14.82       16.20      0.88 o 
   3   8   7        5.15        4.61      0.91 o 
   4   8   7      136.16      136.45      3.68 o 
   5   8   7       48.85       43.42      2.52 o 
   6   8   7        8.33        6.94      1.37 o 
   7   8   7       10.07       11.25      1.89 o 
  -3   9   7       10.37        8.82      1.74 o 
  -2   9   7       12.79       12.16      1.17 o 
  -1   9   7        1.44        1.47      0.61 o 
   0   9   7       16.65       16.41      1.18 o 
   1   9   7        5.49        5.73      0.81 o 
   2   9   7       22.25       17.91      1.22 o 
   3   9   7       11.75       10.40      0.93 o 
   4   9   7        8.23        6.83      1.16 o 
   5   9   7        3.58        3.26      1.05 o 
   6   9   7        8.20        6.94      1.47 o 
   7   9   7        0.57        0.53      1.05 o 
  -3  10   7       12.50       13.35      1.74 o 
  -2  10   7        1.99        0.58      0.85 o 
  -1  10   7        3.12        2.10      0.72 o 
   0  10   7        0.83        0.85      0.58 o 
   1  10   7        3.40        2.37      0.63 o 
   2  10   7        0.70        1.11      0.79 o 
   3  10   7       46.35       47.72      2.01 o 
   4  10   7       45.55       42.73      1.89 o 
   5  10   7       19.91       20.50      2.21 o 
   6  10   7        0.02       -0.84      0.84 o 
  -1  11   7        0.65       -0.17      2.10 o 
   0  11   7        1.10        2.31      0.85 o 
   1  11   7        0.21        0.55      0.66 o 
   2  11   7        8.03       10.27      1.15 o 
   3  11   7        7.47        8.68      1.08 o 
   4  11   7        0.45        0.00      0.89 o 
   5  11   7        8.26        7.85      1.08 o 
   0  12   7        2.27        0.00      0.89 o 
   1  12   7        0.14        0.30      1.16 o 
   2  12   7       22.88       27.65      1.97 o 
   3  12   7        2.43        5.08      2.21 o 
   4  12   7       16.74       17.14      2.58 o 
  -3 -11   8        1.48        2.17      1.11 o 
  -2 -11   8        0.85        0.91      0.96 o 
  -1 -11   8        1.57        1.33      1.26 o 
   0 -11   8        0.95        0.21      0.93 o 
   1 -11   8        4.13        4.15      1.26 o 
  -4 -10   8        2.99        4.25      1.30 o 
  -3 -10   8        3.60        4.68      1.30 o 
  -2 -10   8       20.90       20.47      2.04 o 
  -1 -10   8        9.56       10.13      1.48 o 
   0 -10   8        4.64        2.62      1.52 o 
   1 -10   8        0.67        0.31      1.16 o 
   2 -10   8        5.01        4.84      1.34 o 
   3 -10   8       12.38       14.30      2.63 o 
  -5  -9   8        2.27        1.55      1.14 o 
  -4  -9   8        3.60        4.59      1.18 o 
  -3  -9   8        0.94        0.43      0.81 o 
  -2  -9   8        0.01        0.41      0.81 o 
  -1  -9   8       11.89       12.22      1.56 o 
   0  -9   8        2.14        0.35      1.38 o 
   1  -9   8        0.06        0.31      0.65 o 
   2  -9   8        3.97        5.88      0.96 o 
   3  -9   8        4.41        5.36      1.89 o 
   4  -9   8        0.02        1.47      1.47 o 
  -5  -8   8        3.10        2.73      1.58 o 
  -4  -8   8        6.64        8.32      1.33 o 
  -3  -8   8       15.91       18.20      1.41 o 
  -2  -8   8        2.24        1.25      0.49 o 
  -1  -8   8        4.73        2.98      0.77 o 
   0  -8   8       67.19       63.41      2.30 o 
   1  -8   8       17.91       18.55      1.44 o 
   2  -8   8       38.88       40.46      1.93 o 
   3  -8   8        0.20       -0.05      0.78 o 
   4  -8   8        2.91        2.95      2.37 o 
   5  -8   8        0.48        0.53      1.37 o 
  -6  -7   8        2.98        1.89      1.47 o 
  -5  -7   8        1.24        0.84      1.37 o 
  -4  -7   8        3.93        3.17      0.99 o 
  -3  -7   8        1.63        0.20      0.48 o 
  -2  -7   8        0.16       -0.43      0.43 o 
  -1  -7   8       29.00       30.37      1.35 o 
   0  -7   8       16.89       15.89      1.32 o 
   1  -7   8      250.37      248.21      5.62 o 
   2  -7   8       21.68       23.39      1.51 o 
   3  -7   8       18.54       17.09      2.02 o 
   4  -7   8        0.00        1.05      0.85 o 
   5  -7   8       12.20       13.40      1.75 o 
  -6  -6   8       14.40       14.93      2.63 o 
  -5  -6   8        1.95        1.89      1.47 o 
  -4  -6   8        9.01        5.91      1.28 o 
  -3  -6   8       23.61       27.75      2.40 o 
  -2  -6   8        3.83        3.74      0.61 o 
  -1  -6   8       58.24       53.40      1.62 o 
   0  -6   8       90.48       88.08      2.17 o 
   1  -6   8        6.31        7.85      0.96 o 
   2  -6   8       31.15       28.47      1.51 o 
   3  -6   8      184.35      174.72      4.27 o 
   4  -6   8        0.14       -0.63      0.63 o 
   5  -6   8       25.59       27.22      2.26 o 
   6  -6   8       12.74       13.00      1.75 o 
  -6  -5   8        0.15       -0.21      1.16 o 
  -5  -5   8        0.27       -0.95      0.95 o 
  -4  -5   8        2.60        3.18      1.05 o 
  -3  -5   8        9.55        7.81      0.93 o 
  -2  -5   8        0.85        0.26      0.42 o 
  -1  -5   8       29.12       29.10      1.32 o 
   0  -5   8        0.14       -0.18      0.37 o 
   1  -5   8      148.16      148.47      3.10 o 
   2  -5   8      344.70      349.51      7.14 o 
   3  -5   8       17.40       17.41      1.21 o 
   4  -5   8        2.96        1.67      0.85 o 
   5  -5   8        8.23        7.13      1.26 o 
   6  -5   8       16.71       23.58      4.73 o 
  -6  -4   8       14.56       12.20      2.42 o 
  -5  -4   8       12.39       12.66      1.52 o 
  -4  -4   8       30.54       30.25      2.84 o 
  -3  -4   8        0.64        0.50      0.56 o 
  -2  -4   8       28.28       30.81      1.49 o 
  -1  -4   8        1.64        0.75      0.33 o 
   0  -4   8        0.77        0.77      0.36 o 
   1  -4   8       11.08       11.11      0.67 o 
   2  -4   8      446.23      443.01      8.64 o 
   3  -4   8      114.29      114.02      2.93 o 
   4  -4   8      151.05      151.71      4.65 o 
   5  -4   8        0.74        1.00      0.74 o 
   6  -4   8        0.02        0.36      0.78 o 
   7  -4   8        1.76        0.76      0.91 o 
  -6  -3   8        0.05       -0.21      1.16 o 
  -5  -3   8       11.05        8.75      1.30 o 
  -4  -3   8        0.66        0.76      0.84 o 
  -3  -3   8        5.19        5.20      0.78 o 
  -2  -3   8       75.22       80.78      3.43 o 
  -1  -3   8        5.11        5.95      0.52 o 
   0  -3   8        8.10        9.53      0.61 o 
   1  -3   8       16.16       12.81      0.68 o 
   2  -3   8        0.00       -0.11      0.30 o 
   3  -3   8       65.21       68.68      1.98 o 
   4  -3   8       49.07       43.57      2.04 o 
   5  -3   8        5.20        8.11      1.12 o 
   6  -3   8        3.27        3.63      1.03 o 
   7  -3   8        0.18        1.73      0.97 o 
  -6  -2   8        0.01        1.58      1.47 o 
  -5  -2   8       11.41       14.29      1.64 o 
  -4  -2   8       52.31       55.44      2.14 o 
  -3  -2   8      182.51      194.62      4.62 o 
  -2  -2   8       18.44       17.07      1.14 o 
  -1  -2   8       18.38       20.56      0.82 o 
   0  -2   8       65.90       67.21      1.83 o 
   1  -2   8      235.94      236.22      3.84 o 
   2  -2   8      182.52      181.93      3.05 o 
   3  -2   8      220.56      202.13      7.44 o 
   4  -2   8       14.76       20.28      1.45 o 
   5  -2   8       59.40       45.83      2.16 o 
   6  -2   8       17.35       14.47      1.48 o 
   7  -2   8        3.76        2.64      0.99 o 
  -6  -1   8        4.40        5.47      1.68 o 
  -5  -1   8       49.26       50.01      2.60 o 
  -4  -1   8       17.37       13.82      1.23 o 
  -3  -1   8       72.94       78.01      2.46 o 
  -2  -1   8       50.65       53.67      1.56 o 
  -1  -1   8       21.93       21.40      0.78 o 
   0  -1   8      421.90      431.22      7.19 o 
   1  -1   8      223.97      227.94      3.55 o 
   2  -1   8       31.64       31.06      0.74 o 
   3  -1   8       82.21       87.90      1.62 o 
   4  -1   8        7.03        6.75      0.68 o 
   5  -1   8       58.93       49.85      3.73 o 
   6  -1   8        4.04        4.73      0.97 o 
   7  -1   8        1.05        0.95      0.74 o 
  -6   0   8        2.92        2.70      0.87 o 
  -5   0   8        1.97        2.40      0.81 o 
  -4   0   8      145.35      144.96      6.89 o 
  -3   0   8       30.98       30.30      1.95 o 
  -2   0   8       65.76       67.61      1.77 o 
  -1   0   8       36.84       41.20      1.22 o 
   0   0   8       15.88       14.68      0.55 o 
   1   0   8       89.35       90.97      2.81 o 
   2   0   8       40.84       37.04      1.01 o 
   3   0   8      118.39      108.96      2.79 o 
   4   0   8       98.66       79.43      2.56 o 
   5   0   8      294.83      254.86     11.88 o 
   6   0   8        0.74        0.60      0.63 o 
   7   0   8        6.67        7.16      1.19 o 
   8   0   8        3.09        4.64      1.18 o 
  -6   1   8        9.57       11.30      1.21 o 
  -5   1   8       28.42       31.15      1.65 o 
  -4   1   8        8.56        9.91      1.11 o 
  -3   1   8        0.85        1.21      0.59 o 
  -2   1   8       50.73       51.02      1.49 o 
  -1   1   8        8.14        7.77      0.52 o 
   0   1   8        3.13        3.83      0.38 o 
   1   1   8       21.38       25.34      1.25 o 
   2   1   8      204.82      193.61      2.96 o 
   3   1   8       81.93       76.07      1.50 o 
   4   1   8       50.42       49.26      1.84 o 
   5   1   8       10.99       12.26      1.37 o 
   6   1   8        1.51        1.31      0.67 o 
   7   1   8        0.19        0.70      0.84 o 
   8   1   8        5.86        7.50      1.34 o 
  -6   2   8        0.35       -0.31      0.99 o 
  -5   2   8       16.09       18.41      1.34 o 
  -4   2   8        0.06       -0.55      0.55 o 
  -3   2   8       11.96       12.70      1.10 o 
  -2   2   8      130.89      133.48      2.84 o 
  -1   2   8      112.89      119.52      2.18 o 
   0   2   8       15.17       13.41      0.55 o 
   1   2   8       39.54       36.26      0.83 o 
   2   2   8       30.25       29.98      0.90 o 
   3   2   8       76.02       76.50      1.49 o 
   4   2   8       59.20       50.68      1.20 o 
   5   2   8        0.84        0.22      0.34 o 
   6   2   8       78.93       74.10      2.71 o 
   7   2   8        0.30        0.64      0.70 o 
   8   2   8       44.96       63.38      2.97 o 
  -6   3   8        2.61        3.54      1.09 o 
  -5   3   8       37.07       36.99      2.19 o 
  -4   3   8        1.72        1.94      0.60 o 
  -3   3   8        9.67       10.05      1.01 o 
  -2   3   8       22.57       25.87      1.30 o 
  -1   3   8        7.41        7.36      0.72 o 
   0   3   8      241.21      240.98      3.69 o 
   1   3   8        0.06       -0.01      0.13 o 
   2   3   8        1.89        1.37      0.15 o 
   3   3   8      550.15      549.15     10.22 o 
   4   3   8      508.25      493.98      7.78 o 
   5   3   8       68.12       61.60      1.68 o 
   6   3   8        4.37        5.14      0.82 o 
   7   3   8        0.02       -0.06      0.63 o 
   8   3   8       21.90       23.70      1.97 o 
  -5   4   8        0.80        0.17      0.71 o 
  -4   4   8       24.74       23.10      1.63 o 
  -3   4   8        0.49        0.86      0.50 o 
  -2   4   8        6.29        7.01      0.79 o 
  -1   4   8      194.09      202.39      5.40 o 
   0   4   8        8.36       12.20      0.56 o 
   1   4   8       63.13       65.07      1.16 o 
   2   4   8        8.53        9.57      1.79 o 
   3   4   8        5.39        7.46      0.36 o 
   4   4   8      108.09      111.58      1.98 o 
   5   4   8        0.99        1.44      0.36 o 
   6   4   8        0.46        0.14      0.48 o 
   7   4   8       10.22       14.16      1.47 o 
   8   4   8        7.63        9.04      1.37 o 
  -5   5   8        5.14        6.33      1.14 o 
  -4   5   8        1.34       -0.07      0.60 o 
  -3   5   8        0.20       -0.20      0.72 o 
  -2   5   8       36.16       34.63      1.30 o 
  -1   5   8        7.36        9.72      0.59 o 
   0   5   8        4.58        5.72      0.41 o 
   1   5   8      131.36      136.12      2.17 o 
   2   5   8        8.90        7.57      0.45 o 
   3   5   8       51.38       50.89      1.89 o 
   4   5   8       18.62       19.60      0.66 o 
   5   5   8       11.02       11.19      0.67 o 
   6   5   8       16.74       19.51      1.34 o 
   7   5   8       25.61       26.01      1.75 o 
   8   5   8        8.71       10.57      1.41 o 
  -5   6   8        0.56        1.19      0.85 o 
  -4   6   8        3.32        1.60      0.78 o 
  -3   6   8        8.69        8.44      1.04 o 
  -2   6   8        0.01       -0.61      0.61 o 
  -1   6   8       12.85       10.92      0.90 o 
   0   6   8        0.85        0.29      0.30 o 
   1   6   8        0.08        0.24      0.18 o 
   2   6   8       64.71       62.86      1.55 o 
   3   6   8       69.28       62.05      1.27 o 
   4   6   8      102.98      104.34      2.64 o 
   5   6   8       15.93       14.49      1.00 o 
   6   6   8       18.43       18.67      1.58 o 
   7   6   8       26.81       32.26      1.82 o 
  -4   7   8        0.46        0.25      0.78 o 
  -3   7   8        0.07       -0.15      0.64 o 
  -2   7   8       89.95       96.83      3.37 o 
  -1   7   8       86.97       92.37      2.66 o 
   0   7   8        8.70        7.85      0.61 o 
   1   7   8      115.87      108.57      2.23 o 
   2   7   8      129.20      124.27      2.37 o 
   3   7   8      173.60      158.05      3.12 o 
   4   7   8        0.79        0.20      0.33 o 
   5   7   8        0.73       -0.04      0.42 o 
   6   7   8        0.52        1.37      0.84 o 
   7   7   8        0.35        3.15      1.16 o 
  -4   8   8        0.08       -0.48      0.83 o 
  -3   8   8        0.00       -0.62      0.62 o 
  -2   8   8       32.04       36.04      1.94 o 
  -1   8   8       10.92       10.63      1.00 o 
   0   8   8        0.02       -0.37      0.37 o 
   1   8   8       22.09       19.84      0.88 o 
   2   8   8       44.08       43.38      1.46 o 
   3   8   8       95.05       89.44      2.18 o 
   4   8   8       12.96       16.13      1.00 o 
   5   8   8       10.91       10.09      1.26 o 
   6   8   8        1.77        1.37      0.95 o 
   7   8   8       23.73       22.50      2.42 o 
  -3   9   8        0.99       -0.03      1.00 o 
  -2   9   8        2.84        1.78      0.75 o 
  -1   9   8       25.18       22.12      1.49 o 
   0   9   8       40.48       37.18      1.79 o 
   1   9   8        8.13        8.82      0.81 o 
   2   9   8       23.48       21.21      1.64 o 
   3   9   8      100.17       92.04      2.30 o 
   4   9   8        7.25        8.56      1.84 o 
   5   9   8        0.01       -0.11      0.63 o 
   6   9   8        1.01        0.00      0.84 o 
  -2  10   8        2.77        2.26      1.00 o 
  -1  10   8        6.20        5.52      1.25 o 
   0  10   8        4.33        5.92      0.89 o 
   1  10   8        5.87        6.79      0.84 o 
   2  10   8        3.51        4.12      0.78 o 
   3  10   8        5.42        5.61      1.16 o 
   4  10   8        8.15        7.79      0.93 o 
   5  10   8        6.14        7.99      1.37 o 
   6  10   8        0.90        0.32      0.95 o 
  -1  11   8        2.82        2.08      1.00 o 
   0  11   8        0.86        1.16      0.85 o 
   1  11   8        0.62        0.51      0.58 o 
   2  11   8       16.75       14.03      1.30 o 
   3  11   8       24.35       22.99      1.89 o 
   4  11   8       21.22       24.62      2.05 o 
   5  11   8       11.41       10.30      1.15 o 
   1  12   8        0.38        1.19      1.31 o 
   2  12   8       14.08       18.99      1.67 o 
   3  12   8        0.31        0.83      0.70 o 
  -1 -11   9        1.42        0.80      1.21 o 
   0 -11   9        2.37       -0.42      1.37 o 
  -3 -10   9        1.82        0.91      1.08 o 
  -2 -10   9       13.84       17.57      2.04 o 
  -1 -10   9        1.72        2.29      1.08 o 
   0 -10   9        0.91       -0.16      1.00 o 
   1 -10   9        0.19       -0.21      1.26 o 
   2 -10   9        0.96        2.10      1.58 o 
  -4  -9   9        2.38        2.19      1.00 o 
  -3  -9   9        0.67        1.68      1.31 o 
  -2  -9   9        0.01        0.41      0.83 o 
  -1  -9   9        2.91        2.70      1.00 o 
   0  -9   9        0.66        0.35      0.74 o 
   1  -9   9        5.14        5.51      0.96 o 
   2  -9   9       32.94       35.02      2.60 o 
   3  -9   9        2.33        1.79      1.79 o 
  -5  -8   9        2.68        4.30      1.30 o 
  -4  -8   9        1.94        2.09      0.77 o 
  -3  -8   9        1.51        2.77      0.77 o 
  -2  -8   9        0.87        0.77      0.52 o 
  -1  -8   9        0.44        0.00      0.55 o 
   0  -8   9        0.26       -0.54      0.54 o 
   1  -8   9        0.05        0.08      0.79 o 
   2  -8   9        2.60        2.58      1.00 o 
   3  -8   9        6.62        5.92      1.26 o 
   4  -8   9        0.18        1.24      0.96 o 
  -5  -7   9        6.21        4.77      1.30 o 
  -4  -7   9       18.08       18.75      1.93 o 
  -3  -7   9        0.11        0.06      0.52 o 
  -2  -7   9        1.35        1.99      0.60 o 
  -1  -7   9       37.04       33.70      1.50 o 
   0  -7   9      113.95      108.65      2.63 o 
   1  -7   9       19.01       22.14      1.49 o 
   2  -7   9       32.59       31.89      1.70 o 
   3  -7   9        6.60        9.08      1.33 o 
   4  -7   9        0.92        2.45      1.05 o 
   5  -7   9       19.12       26.76      2.42 o 
  -5  -6   9        0.01       -0.34      0.89 o 
  -4  -6   9        0.00        0.69      0.70 o 
  -3  -6   9        0.05        0.11      0.61 o 
  -2  -6   9        2.53        2.10      0.59 o 
  -1  -6   9        2.62        3.25      0.60 o 
   0  -6   9      105.08       99.90      2.42 o 
   1  -6   9      164.83      172.67      3.58 o 
   2  -6   9       20.73       19.38      1.33 o 
   3  -6   9        6.01        6.89      1.12 o 
   4  -6   9       15.03       14.94      1.64 o 
   5  -6   9       15.26       16.57      5.41 o 
  -6  -5   9        1.95       -0.42      1.47 o 
  -5  -5   9        1.68        1.59      1.01 o 
  -4  -5   9        9.32       14.50      1.35 o 
  -3  -5   9       12.41       11.54      1.17 o 
  -2  -5   9       34.76       32.57      1.41 o 
  -1  -5   9      107.23       89.01      2.23 o 
   0  -5   9      122.53      120.94      4.61 o 
   1  -5   9      367.89      367.01      6.52 o 
   2  -5   9       47.43       41.10      1.63 o 
   3  -5   9       16.43       20.58      1.79 o 
   4  -5   9        2.36        2.05      0.82 o 
   5  -5   9       17.54       18.05      1.89 o 
   6  -5   9        0.07       -0.65      0.78 o 
  -6  -4   9        4.67        5.15      1.79 o 
  -5  -4   9        2.35        1.19      0.77 o 
  -4  -4   9       13.58       11.41      1.20 o 
  -3  -4   9       33.96       39.76      4.28 o 
  -2  -4   9       13.80       13.40      0.96 o 
  -1  -4   9       46.77       41.59      2.00 o 
   0  -4   9        2.28        1.64      0.44 o 
   1  -4   9       25.72       25.05      1.11 o 
   2  -4   9       78.49       76.00      1.93 o 
   3  -4   9        0.29       -0.58      0.58 o 
   4  -4   9       14.91       16.74      1.56 o 
   5  -4   9        1.34        1.36      1.79 o 
   6  -4   9        7.09       11.09      2.89 o 
  -6  -3   9        0.56       -0.30      1.06 o 
  -5  -3   9       16.87       17.33      1.61 o 
  -4  -3   9        1.22        0.83      0.70 o 
  -3  -3   9        4.18        2.67      0.72 o 
  -2  -3   9       17.43       17.82      1.25 o 
  -1  -3   9       68.14       70.99      1.85 o 
   0  -3   9        6.72        6.37      0.62 o 
   1  -3   9       96.51      100.77      2.01 o 
   2  -3   9      120.31      120.04      2.56 o 
   3  -3   9      111.32      104.16      3.38 o 
   4  -3   9        2.34        0.74      0.66 o 
   5  -3   9        0.27       -0.62      0.79 o 
   6  -3   9        6.90        6.62      1.15 o 
   7  -3   9        0.30       -0.05      0.95 o 
  -6  -2   9        7.68        6.55      1.62 o 
  -5  -2   9       22.93       20.40      1.64 o 
  -4  -2   9       10.34        8.96      1.08 o 
  -3  -2   9       10.19        9.89      1.36 o 
  -2  -2   9        6.56        6.80      0.82 o 
  -1  -2   9       15.48       14.75      1.55 o 
   0  -2   9      239.26      254.82      4.08 o 
   1  -2   9      225.76      225.41      4.67 o 
   2  -2   9       67.69       68.23      1.46 o 
   3  -2   9       98.47       94.62      2.52 o 
   4  -2   9        4.00        3.95      0.78 o 
   5  -2   9        9.69        9.60      1.18 o 
   6  -2   9        0.09        0.85      0.70 o 
   7  -2   9        0.07        0.32      0.81 o 
  -6  -1   9        0.99       -0.89      0.89 o 
  -5  -1   9      118.70      120.58      6.29 o 
  -4  -1   9        4.81        4.26      0.89 o 
  -3  -1   9       58.83       58.11      2.13 o 
  -2  -1   9       34.65       34.57      2.11 o 
  -1  -1   9        5.48        6.23      0.58 o 
   0  -1   9        0.41       -0.04      0.23 o 
   1  -1   9       11.56       12.95      0.58 o 
   2  -1   9      150.82      150.19      2.28 o 
   3  -1   9       10.33       10.28      0.77 o 
   4  -1   9      284.43      233.97      6.02 o 
   5  -1   9        1.03        1.48      0.66 o 
   6  -1   9        0.81        0.96      0.79 o 
   7  -1   9        1.11        0.09      1.42 o 
  -6   0   9        5.77        5.21      1.41 o 
  -5   0   9        0.06       -0.66      0.66 o 
  -4   0   9        1.51        0.83      0.68 o 
  -3   0   9       36.84       39.39      1.74 o 
  -2   0   9       22.15       21.93      1.53 o 
  -1   0   9        8.03        9.02      0.69 o 
   0   0   9       40.31       39.01      0.95 o 
   1   0   9      176.17      185.69      3.40 o 
   2   0   9      158.40      145.66      3.44 o 
   3   0   9        0.77        0.62      0.31 o 
   4   0   9       34.28       32.96      1.21 o 
   5   0   9       31.42       25.64      1.52 o 
   6   0   9       23.56       25.92      2.63 o 
   7   0   9        0.35        0.14      0.70 o 
  -6   1   9       16.62       15.42      1.38 o 
  -5   1   9       50.76       52.31      4.30 o 
  -4   1   9        0.24       -0.17      0.63 o 
  -3   1   9        9.95        9.78      1.03 o 
  -2   1   9        1.80        1.69      0.55 o 
  -1   1   9       10.72       10.34      0.53 o 
   0   1   9       13.66       16.32      0.76 o 
   1   1   9        0.29        0.13      0.25 o 
   2   1   9        0.14        0.16      0.23 o 
   3   1   9       10.46       11.52      0.54 o 
   4   1   9      258.61      247.14      4.92 o 
   5   1   9       38.18       34.69      1.60 o 
   6   1   9        1.38        0.79      0.63 o 
   7   1   9        5.62        6.11      1.08 o 
  -6   2   9       15.78       17.95      1.81 o 
  -5   2   9        0.16       -0.65      0.65 o 
  -4   2   9        5.61        5.43      0.98 o 
  -3   2   9       15.78       16.46      1.28 o 
  -2   2   9       11.71       13.08      1.06 o 
  -1   2   9        5.20        5.98      0.45 o 
   0   2   9       15.56       14.67      1.16 o 
   1   2   9       34.13       34.60      0.88 o 
   2   2   9       39.02       35.81      0.73 o 
   3   2   9       87.02       86.26      1.51 o 
   4   2   9      430.39      422.95      7.85 o 
   5   2   9        4.38        2.24      0.44 o 
   6   2   9        0.90        1.21      0.59 o 
   7   2   9       20.28       22.45      1.78 o 
   8   2   9       51.43       60.38      2.94 o 
  -5   3   9        6.66        8.03      1.18 o 
  -4   3   9        2.99        3.50      0.73 o 
  -3   3   9       17.63       16.22      2.17 o 
  -2   3   9       62.70       66.07      2.13 o 
  -1   3   9       39.66       40.57      1.26 o 
   0   3   9       55.79       58.14      1.23 o 
   1   3   9        7.11        8.71      0.40 o 
   2   3   9        1.99        2.57      1.26 o 
   3   3   9      358.28      355.30      6.82 o 
   4   3   9      112.38      100.16      2.14 o 
   5   3   9       55.98       52.27      1.96 o 
   6   3   9        0.14        0.32      0.55 o 
   7   3   9        0.00       -0.69      0.84 o 
  -5   4   9        0.01       -0.02      0.76 o 
  -4   4   9        3.48        3.26      1.06 o 
  -3   4   9        7.64        8.05      0.87 o 
  -2   4   9        3.72        5.29      0.85 o 
  -1   4   9       12.77       15.15      0.84 o 
   0   4   9        0.11        0.03      0.25 o 
   1   4   9        2.37        2.65      0.23 o 
   2   4   9        8.12        8.54      0.79 o 
   3   4   9        3.32        0.95      1.05 o 
   4   4   9      265.46      259.30      4.82 o 
   5   4   9       21.26       18.84      0.83 o 
   6   4   9       14.39       16.92      1.89 o 
   7   4   9        0.59        0.34      1.05 o 
  -5   5   9        2.37        1.77      0.87 o 
  -4   5   9        0.99        1.82      0.77 o 
  -3   5   9       20.51       17.54      1.38 o 
  -2   5   9       33.72       33.87      1.34 o 
  -1   5   9        0.49        0.20      0.44 o 
   0   5   9       38.17       40.57      1.15 o 
   1   5   9       29.42       28.95      0.70 o 
   2   5   9       57.72       54.06      1.89 o 
   3   5   9       66.13       67.49      4.42 o 
   4   5   9        4.38        4.68      0.32 o 
   5   5   9        0.17        0.35      0.31 o 
   6   5   9       19.17       25.81      1.41 o 
   7   5   9        0.89       -0.16      0.59 o 
  -4   6   9        1.00        0.59      0.77 o 
  -3   6   9       23.49       25.84      1.71 o 
  -2   6   9       27.73       31.80      2.07 o 
  -1   6   9        2.27        1.89      0.59 o 
   0   6   9        6.07        4.80      0.45 o 
   1   6   9        1.79        2.60      0.31 o 
   2   6   9        0.21        0.19      0.25 o 
   3   6   9        0.08        0.08      0.30 o 
   4   6   9        1.47        1.05      0.30 o 
   5   6   9        7.18        7.85      0.70 o 
   6   6   9        1.79        1.94      1.21 o 
   7   6   9        0.09        0.58      0.67 o 
  -4   7   9        0.01        0.38      0.78 o 
  -3   7   9        0.07       -0.58      0.58 o 
  -2   7   9       55.79       64.54      2.33 o 
  -1   7   9        5.11        6.04      0.78 o 
   0   7   9       20.43       18.16      1.08 o 
   1   7   9       31.82       30.47      1.00 o 
   2   7   9        7.25        8.86      0.50 o 
   3   7   9        7.96        7.86      0.48 o 
   4   7   9       72.90       67.58      1.89 o 
   5   7   9        3.63        5.01      0.95 o 
   6   7   9       22.91       25.97      2.00 o 
   7   7   9        0.37       -0.74      0.74 o 
  -3   8   9        1.84        1.02      0.82 o 
  -2   8   9       12.14       11.92      1.21 o 
  -1   8   9       42.02       43.07      1.81 o 
   0   8   9        0.02        0.48      0.46 o 
   1   8   9        5.64        5.67      0.65 o 
   2   8   9       20.74       19.26      0.77 o 
   3   8   9       77.32       65.72      1.62 o 
   4   8   9        0.35        0.16      0.33 o 
   5   8   9        1.31        2.84      0.84 o 
   6   8   9        0.03       -0.32      0.74 o 
  -2   9   9       21.50       20.37      1.56 o 
  -1   9   9       12.04       13.18      1.19 o 
   0   9   9       32.39       29.24      2.28 o 
   1   9   9       17.77       17.56      1.61 o 
   2   9   9        5.15        2.92      0.58 o 
   3   9   9       23.75       23.40      1.63 o 
   4   9   9       45.02       40.69      1.60 o 
   5   9   9        0.02       -0.63      0.63 o 
   6   9   9       25.08       24.50      2.31 o 
  -1  10   9        1.43        1.12      0.72 o 
   0  10   9        0.00        0.02      0.49 o 
   1  10   9       11.38       12.81      1.09 o 
   2  10   9        2.76        3.50      0.74 o 
   3  10   9        5.26        6.22      0.82 o 
   4  10   9        5.14        6.26      0.82 o 
   5  10   9        0.07       -0.18      0.55 o 
   0  11   9        1.05        1.28      0.72 o 
   1  11   9        0.02        0.05      0.57 o 
   2  11   9        0.29        0.77      0.63 o 
   3  11   9       30.29       28.96      1.63 o 
   4  11   9       12.44       10.47      1.95 o 
  -2 -10  10        0.01        0.53      1.37 o 
  -1 -10  10        0.54        2.31      1.47 o 
   0 -10  10        4.27        6.20      2.21 o 
   1 -10  10        0.81        3.36      1.79 o 
  -3  -9  10        4.49        5.15      2.00 o 
  -2  -9  10        2.31        0.21      1.16 o 
  -1  -9  10        6.44        4.21      1.79 o 
   0  -9  10        1.77        1.68      0.93 o 
   1  -9  10       18.34       21.16      3.05 o 
   2  -9  10       32.86       36.38      2.74 o 
   3  -9  10        0.84        0.32      1.37 o 
  -4  -8  10        0.16        1.16      1.04 o 
  -3  -8  10        1.13       -0.24      0.95 o 
  -2  -8  10        2.74        2.22      0.96 o 
  -1  -8  10        1.31        2.21      0.97 o 
   0  -8  10       54.11       61.57      2.94 o 
   1  -8  10        0.02       -0.17      0.81 o 
   2  -8  10        7.47        5.59      1.37 o 
   3  -8  10        0.92        0.91      1.00 o 
   4  -8  10        1.62        1.14      1.08 o 
  -4  -7  10       14.86       17.44      3.89 o 
  -3  -7  10        3.35        3.95      0.80 o 
  -2  -7  10        0.18       -0.13      0.52 o 
  -1  -7  10        7.24        6.15      0.97 o 
   0  -7  10       17.82       24.32      1.54 o 
   1  -7  10       36.16       38.63      4.00 o 
   2  -7  10        7.15        8.83      1.33 o 
   3  -7  10       25.29       29.60      2.30 o 
   4  -7  10       27.46       31.28      2.49 o 
  -5  -6  10       10.69        9.09      2.84 o 
  -4  -6  10        0.11        0.19      1.05 o 
  -3  -6  10        2.79        2.89      0.68 o 
  -2  -6  10        5.03        3.70      0.71 o 
  -1  -6  10       37.90       38.16      1.45 o 
   0  -6  10      119.32      126.92      2.95 o 
   1  -6  10      102.90      111.44      3.62 o 
   2  -6  10        0.25       -0.56      0.73 o 
   3  -6  10        1.20        1.24      1.37 o 
   4  -6  10        0.03        0.95      0.82 o 
   5  -6  10       12.53       14.62      1.78 o 
  -5  -5  10        0.36        2.22      1.52 o 
  -4  -5  10       38.96       47.11      2.80 o 
  -3  -5  10        1.28        0.96      0.70 o 
  -2  -5  10        1.32        0.64      0.49 o 
  -1  -5  10        9.49        7.76      0.78 o 
   0  -5  10       35.76       29.09      1.25 o 
   1  -5  10        9.55        8.15      0.91 o 
   2  -5  10        7.81        7.41      1.15 o 
   3  -5  10       18.15       19.99      1.75 o 
   4  -5  10        5.06        5.90      1.11 o 
   5  -5  10       29.02       35.86      2.53 o 
   6  -5  10       12.16       11.99      1.75 o 
  -5  -4  10       10.21       14.46      1.96 o 
  -4  -4  10        0.15       -0.42      0.65 o 
  -3  -4  10        2.43        1.92      0.76 o 
  -2  -4  10       43.30       46.89      1.87 o 
  -1  -4  10       24.23       24.94      1.26 o 
   0  -4  10        0.21        0.04      0.38 o 
   1  -4  10        0.19       -0.14      0.42 o 
   2  -4  10        9.20        7.64      0.86 o 
   3  -4  10        0.52       -0.25      0.55 o 
   4  -4  10        2.00        2.32      0.78 o 
   5  -4  10        0.46        0.78      0.78 o 
   6  -4  10        7.94       12.59      2.63 o 
  -5  -3  10        4.15        5.84      1.15 o 
  -4  -3  10        0.67        0.59      0.72 o 
  -3  -3  10        0.01       -0.54      0.54 o 
  -2  -3  10       28.19       27.56      1.31 o 
  -1  -3  10      132.81      115.44      2.64 o 
   0  -3  10        0.09        0.12      0.37 o 
   1  -3  10      143.64      138.54      3.43 o 
   2  -3  10      216.48      208.28      4.70 o 
   3  -3  10       47.70       40.79      2.16 o 
   4  -3  10        1.36       -0.03      0.63 o 
   5  -3  10        3.31        3.43      1.05 o 
   6  -3  10        1.84        1.03      1.58 o 
  -5  -2  10       16.33       14.42      1.51 o 
  -4  -2  10       18.06       18.17      1.59 o 
  -3  -2  10        0.01       -0.54      0.54 o 
  -2  -2  10        2.56        2.29      0.66 o 
  -1  -2  10       46.58       45.31      1.43 o 
   0  -2  10        6.04        6.27      0.62 o 
   1  -2  10       79.60       83.01      2.50 o 
   2  -2  10        0.51       -0.18      0.81 o 
   3  -2  10        1.58        0.79      0.59 o 
   4  -2  10      154.13      132.46      4.05 o 
   5  -2  10        7.75        8.51      1.42 o 
   6  -2  10        0.50        0.09      0.73 o 
   7  -2  10       11.03       13.88      2.31 o 
  -5  -1  10        5.91        5.71      1.09 o 
  -4  -1  10       39.66       40.30      2.04 o 
  -3  -1  10       18.27       21.20      1.83 o 
  -2  -1  10       34.81       41.23      2.31 o 
  -1  -1  10       20.86       18.92      1.22 o 
   0  -1  10      169.18      171.81      3.70 o 
   1  -1  10      137.77      130.30      2.67 o 
   2  -1  10      287.29      273.67      4.89 o 
   3  -1  10       88.05       76.36      1.88 o 
   4  -1  10        0.12        1.36      0.58 o 
   5  -1  10       25.49       25.50      1.71 o 
   6  -1  10        2.57        0.53      0.67 o 
   7  -1  10        0.09        0.33      0.79 o 
  -5   0  10        0.00        1.60      1.08 o 
  -4   0  10       76.17       69.86      3.13 o 
  -3   0  10        1.17        0.95      0.68 o 
  -2   0  10       29.45       30.33      1.50 o 
  -1   0  10       18.44       15.90      1.18 o 
   0   0  10        1.83        1.57      0.41 o 
   1   0  10      161.04      152.45      2.97 o 
   2   0  10        2.80        2.21      0.40 o 
   3   0  10        0.80        0.64      0.36 o 
   4   0  10        0.76        0.89      0.52 o 
   5   0  10       19.52       19.05      1.41 o 
   6   0  10        0.95        1.16      0.74 o 
   7   0  10        6.21        7.06      1.19 o 
  -5   1  10       16.23       14.87      1.52 o 
  -4   1  10       13.57       14.41      1.39 o 
  -3   1  10        1.63        1.87      0.69 o 
  -2   1  10        6.61        7.91      0.92 o 
  -1   1  10       24.69       21.12      1.07 o 
   0   1  10        3.87        4.62      0.49 o 
   1   1  10      100.26       96.75      2.54 o 
   2   1  10       75.40       71.17      1.64 o 
   3   1  10        0.32        0.08      0.27 o 
   4   1  10       25.32       20.76      0.95 o 
   5   1  10        5.81        4.26      0.70 o 
   6   1  10        0.59        0.24      0.58 o 
   7   1  10       31.20       38.38      4.68 o 
  -5   2  10       22.26       24.33      1.67 o 
  -4   2  10       10.14       11.87      1.32 o 
  -3   2  10        0.95        0.91      0.63 o 
  -2   2  10        4.07        4.97      0.74 o 
  -1   2  10       35.94       36.54      1.23 o 
   0   2  10        1.05        1.23      0.34 o 
   1   2  10       66.67       67.59      1.49 o 
   2   2  10      122.21      122.97      2.29 o 
   3   2  10      662.90      641.99     10.29 o 
   4   2  10       23.27       24.09      0.89 o 
   5   2  10        0.08        0.21      0.45 o 
   6   2  10        1.70        2.37      0.67 o 
   7   2  10        0.44        0.05      0.74 o 
  -5   3  10        0.18        0.94      0.87 o 
  -4   3  10       12.16       13.81      1.18 o 
  -3   3  10        2.05        1.43      0.67 o 
  -2   3  10       33.08       34.67      1.59 o 
  -1   3  10       10.09       11.23      0.93 o 
   0   3  10        2.32        3.14      0.42 o 
   1   3  10        7.50        6.73      0.44 o 
   2   3  10        3.45        3.65      0.25 o 
   3   3  10      286.43      273.54      4.04 o 
   4   3  10       15.92       14.81      0.79 o 
   5   3  10       33.77       29.13      1.07 o 
   6   3  10        3.21        2.96      0.74 o 
   7   3  10       49.55       65.55      2.68 o 
  -4   4  10        0.10        0.49      0.60 o 
  -3   4  10       23.88       24.17      1.39 o 
  -2   4  10        7.03        7.08      0.87 o 
  -1   4  10       17.89       14.92      2.16 o 
   0   4  10        1.84        0.73      0.33 o 
   1   4  10        3.19        3.24      0.33 o 
   2   4  10        8.03        8.68      0.73 o 
   3   4  10      244.46      248.41      6.25 o 
   4   4  10        8.84        9.90      0.96 o 
   5   4  10        0.20        0.71      0.32 o 
   6   4  10       16.03       18.71      1.63 o 
   7   4  10       14.68       17.25      1.45 o 
  -4   5  10        7.65        8.71      1.91 o 
  -3   5  10        3.27        3.00      0.93 o 
  -2   5  10       26.05       22.91      1.25 o 
  -1   5  10       11.26       11.75      1.70 o 
   0   5  10        2.35        1.92      0.38 o 
   1   5  10       20.65       19.81      0.91 o 
   2   5  10       40.78       41.25      1.42 o 
   3   5  10        0.09        0.21      1.16 o 
   4   5  10       60.60       58.19      1.50 o 
   5   5  10       14.87       18.20      0.97 o 
   6   5  10       25.63       29.60      1.49 o 
   7   5  10        1.68        1.56      0.70 o 
  -4   6  10        0.25        1.24      0.80 o 
  -3   6  10       58.69       57.38      2.40 o 
  -2   6  10        0.12       -0.31      0.55 o 
  -1   6  10        0.17       -0.10      0.46 o 
   0   6  10       48.96       47.31      1.21 o 
   1   6  10        2.79        3.92      0.41 o 
   2   6  10       39.02       36.80      1.35 o 
   3   6  10       12.48       11.67      2.21 o 
   4   6  10        2.86        3.73      0.30 o 
   5   6  10        0.06        0.23      0.33 o 
   6   6  10        0.28       -0.02      0.89 o 
   7   6  10        1.56        2.66      0.84 o 
  -3   7  10        0.51        0.87      0.75 o 
  -2   7  10        0.33        0.52      0.68 o 
  -1   7  10        3.52        4.20      0.71 o 
   0   7  10        0.21       -0.03      0.40 o 
   1   7  10       39.08       37.89      1.14 o 
   2   7  10      102.40       94.77      1.90 o 
   3   7  10        1.86        1.45      0.23 o 
   4   7  10        0.18        0.21      0.22 o 
   5   7  10        1.06        1.42      0.45 o 
   6   7  10        1.22        2.31      0.84 o 
  -2   8  10       26.20       24.54      1.70 o 
  -1   8  10       31.91       33.93      1.69 o 
   0   8  10       12.97       11.22      1.11 o 
   1   8  10       17.81       18.84      1.46 o 
   2   8  10       77.17       71.50      1.65 o 
   3   8  10        0.32       -0.18      0.24 o 
   4   8  10        1.64        2.40      0.34 o 
   5   8  10        2.34        2.00      0.74 o 
   6   8  10        0.12       -0.11      0.63 o 
  -1   9  10        2.01        1.66      0.85 o 
   0   9  10        0.98        1.06      0.70 o 
   1   9  10        4.50        3.99      0.69 o 
   2   9  10        8.04        6.94      0.69 o 
   3   9  10        0.66        0.43      1.05 o 
   4   9  10        0.47        0.15      0.63 o 
   5   9  10       11.13        8.10      1.26 o 
   0  10  10       13.30       10.06      1.08 o 
   1  10  10        2.77        3.17      0.70 o 
   2  10  10        0.77        0.38      0.51 o 
   3  10  10       26.82       28.00      1.41 o 
   4  10  10        9.41       10.39      1.10 o 
   2  11  10        4.82        5.66      0.95 o 
  -2  -9  11        0.12        2.52      1.68 o 
  -1  -9  11        0.19       -0.42      1.47 o 
   0  -9  11        0.43        0.42      1.58 o 
   1  -9  11        0.00       -0.06      0.93 o 
   2  -9  11        8.54       11.61      1.75 o 
  -3  -8  11        0.11        0.21      1.26 o 
  -2  -8  11        2.05        2.00      1.58 o 
  -1  -8  11        0.06        0.04      1.47 o 
   0  -8  11        1.74        1.57      2.58 o 
   1  -8  11        0.31       -0.89      1.21 o 
   2  -8  11        0.03       -0.74      0.74 o 
   3  -8  11        4.29        5.92      1.41 o 
  -4  -7  11        0.51        0.95      1.42 o 
  -3  -7  11        1.31        0.91      0.79 o 
  -2  -7  11        0.07        0.63      0.65 o 
  -1  -7  11       55.47       50.61      3.11 o 
   0  -7  11       30.24       33.87      2.42 o 
   1  -7  11        8.51       11.67      1.51 o 
   2  -7  11        0.30        0.92      0.91 o 
   3  -7  11        3.34        3.62      1.15 o 
   4  -7  11       24.17       29.99      2.52 o 
  -4  -6  11        0.89        0.52      1.47 o 
  -3  -6  11        2.88        2.74      0.99 o 
  -2  -6  11        0.51       -0.17      0.60 o 
  -1  -6  11        6.53        3.22      0.80 o 
   0  -6  11       34.96       37.20      1.83 o 
   1  -6  11        0.15        0.01      0.57 o 
   2  -6  11       46.82       48.52      2.53 o 
   3  -6  11        0.02        0.30      0.78 o 
   4  -6  11        3.79        5.61      1.47 o 
   5  -6  11        1.23        2.31      1.58 o 
  -4  -5  11        1.37        1.13      0.86 o 
  -3  -5  11        1.68        0.79      0.69 o 
  -2  -5  11        0.45       -0.10      0.77 o 
  -1  -5  11        2.51        1.57      0.68 o 
   0  -5  11       35.14       34.21      1.73 o 
   1  -5  11       42.34       49.93      2.75 o 
   2  -5  11       10.20       11.65      1.28 o 
   3  -5  11        5.71        6.69      1.19 o 
   4  -5  11       17.02       19.01      4.47 o 
   5  -5  11       11.94       19.19      1.89 o 
  -5  -4  11        7.90        8.41      1.69 o 
  -4  -4  11        0.90        2.26      1.13 o 
  -3  -4  11        1.55        0.85      0.68 o 
  -2  -4  11       23.32       21.63      1.57 o 
  -1  -4  11       14.08       10.82      1.11 o 
   0  -4  11       16.64       17.36      1.48 o 
   1  -4  11       10.67       10.32      1.00 o 
   2  -4  11        0.68        1.14      0.64 o 
   3  -4  11       28.98       29.33      5.31 o 
   4  -4  11        2.71        1.86      0.85 o 
   5  -4  11        9.49        9.27      1.42 o 
   6  -4  11        0.10        0.10      0.85 o 
  -5  -3  11        0.06        0.21      0.87 o 
  -4  -3  11        5.28        4.46      1.02 o 
  -3  -3  11        2.04        0.54      0.86 o 
  -2  -3  11       35.68       36.77      1.90 o 
  -1  -3  11        7.73        8.99      0.98 o 
   0  -3  11        6.74        6.89      0.82 o 
   1  -3  11        5.59        4.93      0.71 o 
   2  -3  11        1.44        0.06      0.51 o 
   3  -3  11        0.41        0.21      0.55 o 
   4  -3  11        0.98        1.42      0.74 o 
   5  -3  11       18.63       21.18      2.58 o 
   6  -3  11        2.97        1.75      0.95 o 
  -5  -2  11        6.41        8.15      1.25 o 
  -4  -2  11        4.36        7.33      1.15 o 
  -3  -2  11        0.94       -0.50      0.54 o 
  -2  -2  11      103.99      104.51      3.14 o 
  -1  -2  11        5.40        5.36      0.77 o 
   0  -2  11        0.28        0.89      0.52 o 
   1  -2  11       92.64       83.30      2.69 o 
   2  -2  11       45.49       41.17      1.61 o 
   3  -2  11       26.84       22.73      1.73 o 
   4  -2  11        1.00        2.14      0.70 o 
   5  -2  11        3.51        3.50      0.88 o 
   6  -2  11        2.42        3.67      2.21 o 
  -5  -1  11        6.90        5.41      1.14 o 
  -4  -1  11        1.75        0.82      0.78 o 
  -3  -1  11        0.00       -0.28      0.59 o 
  -2  -1  11        5.07        4.50      0.82 o 
  -1  -1  11      102.31       97.31      2.82 o 
   0  -1  11       31.64       38.27      1.53 o 
   1  -1  11       12.87       11.79      0.91 o 
   2  -1  11        0.80        1.20      0.47 o 
   3  -1  11        0.13        0.48      0.44 o 
   4  -1  11        7.81        7.94      0.97 o 
   5  -1  11        1.27        1.80      1.26 o 
   6  -1  11        0.42        0.94      0.70 o 
  -5   0  11        4.00        1.25      0.87 o 
  -4   0  11        2.01        2.14      0.84 o 
  -3   0  11        0.87        0.95      0.69 o 
  -2   0  11       26.56       28.18      1.65 o 
  -1   0  11        2.19        1.84      0.60 o 
   0   0  11       16.95       15.41      1.28 o 
   1   0  11      157.55      149.04      3.01 o 
   2   0  11      232.33      234.64      4.30 o 
   3   0  11        3.84        3.23      0.86 o 
   4   0  11       54.72       54.55      3.67 o 
   5   0  11        0.01       -0.46      0.48 o 
   6   0  11        1.76        1.47      0.74 o 
   7   0  11        1.77        0.47      0.81 o 
  -5   1  11        0.12       -0.10      0.70 o 
  -4   1  11        0.03        0.26      0.72 o 
  -3   1  11        5.36        6.58      0.98 o 
  -2   1  11        6.56        6.69      1.79 o 
  -1   1  11        0.17        0.40      0.50 o 
   0   1  11       17.23       16.83      0.89 o 
   1   1  11        5.71        5.39      0.52 o 
   2   1  11      140.05      139.55      2.74 o 
   3   1  11        5.26        5.62      0.74 o 
   4   1  11        0.57        0.60      0.36 o 
   5   1  11        5.09        5.11      0.78 o 
   6   1  11        9.16       11.77      1.22 o 
   7   1  11        0.05        0.64      1.63 o 
  -4   2  11       10.19       10.12      1.28 o 
  -3   2  11        0.29        0.80      0.66 o 
  -2   2  11        2.65        2.95      0.74 o 
  -1   2  11        0.88        1.25      0.55 o 
   0   2  11       27.51       27.82      1.05 o 
   1   2  11      119.05      117.27      2.39 o 
   2   2  11      287.15      285.65      4.92 o 
   3   2  11        0.81        0.29      0.25 o 
   4   2  11       43.00       35.39      1.37 o 
   5   2  11       18.85       21.00      1.34 o 
   6   2  11        9.78        9.52      1.12 o 
   7   2  11       21.76       28.85      2.04 o 
  -4   3  11        0.04       -0.03      0.58 o 
  -3   3  11        0.05        0.39      0.67 o 
  -2   3  11        0.00        0.10      0.53 o 
  -1   3  11        0.36        1.21      0.54 o 
   0   3  11        3.13        2.79      0.44 o 
   1   3  11        0.11       -0.26      0.26 o 
   2   3  11      345.03      336.26      5.59 o 
   3   3  11      142.71      139.92      2.55 o 
   4   3  11       14.79       15.89      0.69 o 
   5   3  11        6.00        7.50      0.78 o 
   6   3  11        4.53        5.37      0.85 o 
   7   3  11       57.34       66.72      2.75 o 
  -4   4  11        0.48        0.93      1.18 o 
  -3   4  11        3.30        3.52      0.73 o 
  -2   4  11       11.14        9.71      1.05 o 
  -1   4  11        9.36        6.97      0.81 o 
   0   4  11       19.77       20.10      0.95 o 
   1   4  11       45.88       47.13      1.19 o 
   2   4  11       32.92       32.14      0.78 o 
   3   4  11      212.06      203.35      5.29 o 
   4   4  11       34.51       30.30      0.85 o 
   5   4  11       11.08       10.13      0.68 o 
   6   4  11       12.65       12.76      1.08 o 
   7   4  11        5.98        8.00      1.42 o 
  -3   5  11        0.87        0.14      0.55 o 
  -2   5  11        0.98        1.14      0.53 o 
  -1   5  11        8.99        9.40      1.67 o 
   0   5  11        0.60        0.60      0.41 o 
   1   5  11        1.02        0.92      0.67 o 
   2   5  11       14.03       15.66      0.85 o 
   3   5  11       16.28       18.82      2.84 o 
   4   5  11        8.41        8.43      0.54 o 
   5   5  11       17.46       18.51      0.99 o 
   6   5  11        5.68        7.15      0.82 o 
  -3   6  11        9.63        8.31      1.14 o 
  -2   6  11        0.25       -0.53      0.53 o 
  -1   6  11        0.58        0.64      0.44 o 
   0   6  11        2.54        3.11      0.59 o 
   1   6  11       13.18       12.78      0.68 o 
   2   6  11       50.92       50.91      1.13 o 
   3   6  11       23.12       27.34      3.47 o 
   5   6  11       29.82       34.67      1.41 o 
   6   6  11        1.55        1.58      0.59 o 
  -2   7  11       24.77       23.76      1.66 o 
  -1   7  11        0.67        1.06      0.59 o 
   0   7  11        0.41        0.10      0.57 o 
   1   7  11       58.21       61.42      1.58 o 
   2   7  11        5.56        4.80      0.41 o 
   3   7  11       25.16       24.75      0.81 o 
   4   7  11        0.03       -0.22      0.22 o 
   5   7  11        1.04        0.58      0.37 o 
   6   7  11        6.98        7.99      1.26 o 
  -2   8  11        0.82        0.60      0.75 o 
  -1   8  11        7.77        8.46      1.15 o 
   0   8  11        0.17       -0.18      0.98 o 
   1   8  11        1.00        0.57      0.46 o 
   2   8  11        2.48        2.82      0.41 o 
   3   8  11        3.65        2.93      0.42 o 
   4   8  11        7.34        7.99      0.59 o 
   5   8  11       19.08       21.97      1.58 o 
  -1   9  11        0.04        1.16      0.71 o 
   0   9  11        0.01        0.73      0.55 o 
   1   9  11        1.41        1.49      0.52 o 
   2   9  11        0.00       -0.77      0.92 o 
   3   9  11        0.99        0.32      0.53 o 
   4   9  11        0.39        0.74      0.53 o 
   1  10  11        3.71        4.26      0.80 o 
   2  10  11        3.67        2.93      0.65 o 
   3  10  11       11.70       10.41      1.37 o 
  -2  -8  12        0.93       -1.16      1.16 o 
  -1  -8  12       20.45       22.00      2.19 o 
   0  -8  12        0.03        0.80      1.00 o 
   1  -8  12       28.69       29.31      2.52 o 
   2  -8  12        6.98        6.06      1.36 o 
  -3  -7  12        0.06        0.00      0.89 o 
  -2  -7  12        1.56        2.49      0.89 o 
  -1  -7  12       38.07       38.42      3.31 o 
   0  -7  12        8.27        9.54      1.58 o 
   1  -7  12        0.59        0.97      0.93 o 
   2  -7  12       16.11       20.93      2.26 o 
   3  -7  12        2.08        2.25      1.11 o 
  -3  -6  12        0.12        0.48      0.76 o 
  -2  -6  12        4.28        4.34      0.93 o 
  -1  -6  12        1.20        0.97      0.74 o 
   0  -6  12       64.50       67.79      2.47 o 
   1  -6  12        1.10        0.94      0.69 o 
   2  -6  12        0.08       -0.12      0.84 o 
   3  -6  12       16.90       21.74      2.00 o 
   4  -6  12       28.69       29.69      2.45 o 
  -4  -5  12        0.58       -0.14      0.80 o 
  -3  -5  12        1.43        2.52      0.86 o 
  -2  -5  12        0.17        0.83      0.77 o 
  -1  -5  12       60.91       64.57      4.16 o 
   0  -5  12       24.65       24.55      1.59 o 
   1  -5  12        1.35        1.82      0.95 o 
   2  -5  12       14.17       13.51      1.45 o 
   3  -5  12        0.07       -0.11      0.67 o 
   4  -5  12        3.72        3.94      1.10 o 
  -4  -4  12        0.88        0.95      0.80 o 
  -3  -4  12        0.59        0.60      1.00 o 
  -2  -4  12        6.63        8.42      2.06 o 
  -1  -4  12        3.34        2.46      1.06 o 
   0  -4  12        0.18       -0.02      0.56 o 
   1  -4  12        0.44        1.39      0.69 o 
   2  -4  12        1.52        1.63      0.90 o 
   3  -4  12        3.33        2.86      0.95 o 
   4  -4  12        0.84       -0.06      1.89 o 
   5  -4  12        2.02        2.68      0.97 o 
  -4  -3  12        1.95        0.35      0.93 o 
  -3  -3  12        2.63        1.46      1.07 o 
  -2  -3  12        0.02       -0.54      0.54 o 
  -1  -3  12        8.60        8.00      1.03 o 
   0  -3  12        0.01       -0.28      0.50 o 
   1  -3  12        7.96        7.37      0.90 o 
   2  -3  12       36.32       33.35      1.62 o 
   3  -3  12        4.61        3.85      1.10 o 
   4  -3  12        3.31        2.61      0.85 o 
   5  -3  12       14.49       13.78      3.10 o 
  -4  -2  12        1.42        3.35      1.22 o 
  -3  -2  12        1.02        1.99      0.84 o 
  -2  -2  12        9.88        8.76      1.38 o 
  -1  -2  12       18.87       20.20      1.43 o 
   0  -2  12       15.32       15.10      1.21 o 
   1  -2  12        1.33        0.64      0.54 o 
   2  -2  12        0.00       -0.60      0.60 o 
   3  -2  12        1.62        2.44      0.65 o 
   4  -2  12        4.82        5.27      0.93 o 
   5  -2  12       18.54       24.18      1.89 o 
   6  -2  12        2.79        3.02      1.00 o 
  -4  -1  12        5.75        5.84      1.22 o 
  -3  -1  12        1.82        1.81      0.80 o 
  -2  -1  12       49.48       53.13      2.18 o 
  -1  -1  12       16.03       17.58      2.05 o 
   0  -1  12       68.64       65.54      4.00 o 
   1  -1  12       21.08       21.44      1.32 o 
   2  -1  12        1.45        1.36      0.52 o 
   3  -1  12       40.78       38.82      1.58 o 
   4  -1  12       15.78       17.21      1.68 o 
   5  -1  12        1.09        0.84      0.74 o 
   6  -1  12        2.44        1.31      0.82 o 
  -4   0  12        7.31        7.82      1.19 o 
  -3   0  12        7.83        9.49      1.18 o 
  -2   0  12        0.01        0.05      0.60 o 
  -1   0  12        0.39        1.22      0.75 o 
   0   0  12        0.01       -0.44      0.44 o 
   1   0  12       64.39       63.97      2.57 o 
   2   0  12       19.01       18.14      1.10 o 
   3   0  12       52.77       49.35      1.75 o 
   4   0  12        1.36        2.31      0.67 o 
   5   0  12       27.06       27.82      1.78 o 
   6   0  12        2.31        4.05      1.26 o 
  -4   1  12        4.15        3.66      1.01 o 
  -3   1  12        0.36        0.34      0.67 o 
  -2   1  12       30.62       32.59      1.79 o 
  -1   1  12        0.22        0.98      0.55 o 
   0   1  12      144.74      143.72      3.56 o 
   1   1  12      146.24      143.13      2.94 o 
   2   1  12       10.01       10.81      1.00 o 
   3   1  12       16.53       14.53      1.15 o 
   4   1  12       25.39       25.89      1.34 o 
   5   1  12        5.73        5.81      0.85 o 
   6   1  12        1.09        1.47      0.74 o 
  -4   2  12        1.33        0.98      0.87 o 
  -3   2  12       15.46       16.77      1.47 o 
  -2   2  12        0.07       -0.66      0.69 o 
  -1   2  12        0.03        0.12      0.49 o 
   0   2  12       32.74       33.11      1.48 o 
   1   2  12      160.96      166.52      4.52 o 
   2   2  12       48.55       47.82      1.27 o 
   3   2  12       44.76       44.23      1.21 o 
   4   2  12        3.43        2.44      0.42 o 
   5   2  12       12.70       15.24      1.15 o 
   6   2  12       61.22       70.24      2.60 o 
  -3   3  12        1.56        2.16      0.86 o 
  -2   3  12       15.44       16.08      1.32 o 
  -1   3  12       10.80        9.41      0.96 o 
   0   3  12       49.93       42.99      1.60 o 
   1   3  12      152.48      145.34      2.87 o 
   2   3  12      154.38      153.08      2.97 o 
   3   3  12       16.77       16.18      0.72 o 
   4   3  12        1.66        3.11      0.71 o 
   5   3  12        2.73        2.93      0.55 o 
   6   3  12       20.38       22.40      1.52 o 
  -3   4  12       10.22       13.24      1.83 o 
  -2   4  12        7.65        7.97      1.01 o 
  -1   4  12        5.32        3.86      0.74 o 
   0   4  12       14.02       15.59      1.22 o 
   1   4  12       10.78        9.42      0.73 o 
   2   4  12       21.53       23.14      0.79 o 
   3   4  12       17.50       16.91      0.53 o 
   4   4  12       11.19       12.48      0.55 o 
   5   4  12       23.67       25.41      0.98 o 
   6   4  12        4.86        5.06      0.78 o 
  -3   5  12        0.00       -0.35      0.57 o 
  -2   5  12        0.06       -0.48      0.48 o 
  -1   5  12        0.10       -0.34      0.51 o 
   0   5  12       26.54       26.38      1.28 o 
   1   5  12        4.41        4.77      0.49 o 
   2   5  12       33.80       33.36      1.36 o 
   3   5  12       49.51       57.18      4.52 o 
   4   5  12        8.33        6.41      0.58 o 
   5   5  12        0.79        1.56      0.40 o 
   6   5  12        3.37        5.26      0.74 o 
  -2   6  12        0.17        0.42      0.67 o 
  -1   6  12        2.66        3.10      0.60 o 
   0   6  12        5.92        5.34      0.74 o 
   1   6  12       44.05       45.91      2.69 o 
   2   6  12        0.03       -0.17      0.36 o 
   3   6  12       17.91       15.77      2.84 o 
   5   6  12        0.01       -0.05      0.30 o 
   6   6  12        4.09        4.00      0.95 o 
  -1   7  12        0.00        0.67      0.65 o 
   0   7  12        0.00        0.92      0.48 o 
   1   7  12        8.50        8.96      0.78 o 
   2   7  12       17.60       16.84      0.69 o 
   3   7  12       34.59       34.42      0.94 o 
   5   7  12        5.92        7.97      0.59 o 
   0   8  12        0.01        0.08      0.86 o 
   1   8  12        4.44        2.29      0.58 o 
   2   8  12       42.67       38.45      7.46 o 
   3   8  12       14.88       14.83      0.74 o 
   4   8  12        0.54        0.47      0.30 o 
   1   9  12        2.94        3.59      0.69 o 
   2   9  12        0.92        0.42      0.66 o 
   3   9  12        0.04        0.74      0.53 o 
  -1  -7  13        2.21        1.79      1.11 o 
   0  -7  13        1.62        1.52      1.21 o 
   1  -7  13       15.58       20.98      2.10 o 
  -2  -6  13        5.07        4.18      1.04 o 
  -1  -6  13       53.66       61.17      3.22 o 
   0  -6  13       21.49       24.90      1.74 o 
   1  -6  13       13.63       11.72      1.60 o 
   2  -6  13       19.25       24.83      2.19 o 
   3  -6  13        0.46        0.95      1.31 o 
  -3  -5  13        0.13       -0.11      0.81 o 
  -2  -5  13        1.04        0.97      0.85 o 
  -1  -5  13        8.32        7.93      1.13 o 
   0  -5  13        1.14        1.43      0.75 o 
   1  -5  13        1.30        2.48      0.77 o 
   2  -5  13        0.01        0.07      0.61 o 
   3  -5  13        6.65        8.74      1.37 o 
   4  -5  13        0.11        1.47      0.97 o 
  -3  -4  13        0.40        2.15      0.86 o 
  -2  -4  13        2.93        2.91      0.87 o 
  -1  -4  13        6.20        8.75      1.13 o 
   0  -4  13       12.22       11.94      1.17 o 
   1  -4  13        0.01        0.21      0.61 o 
   2  -4  13        1.46        0.75      0.66 o 
   3  -4  13        0.26        0.36      0.73 o 
   4  -4  13        7.69       12.40      1.56 o 
  -3  -3  13        7.81        8.23      1.70 o 
  -2  -3  13        2.62        3.15      0.87 o 
  -1  -3  13        0.11        0.24      0.61 o 
   0  -3  13        3.86        4.05      0.98 o 
   1  -3  13        8.69        9.73      1.10 o 
   2  -3  13       15.31       13.31      1.40 o 
   3  -3  13        0.00       -0.25      0.79 o 
   4  -3  13        1.50        0.88      0.78 o 
   5  -3  13       10.18       11.98      1.52 o 
  -3  -2  13        7.25        8.33      1.23 o 
  -2  -2  13       22.23       22.34      1.67 o 
  -1  -2  13        0.68        0.47      0.61 o 
   0  -2  13        2.83        1.51      1.03 o 
   1  -2  13        1.95        2.20      0.65 o 
   2  -2  13        0.12        0.41      0.55 o 
   3  -2  13       28.42       22.87      1.50 o 
   4  -2  13        0.41        0.26      0.67 o 
   5  -2  13        1.50        1.61      0.85 o 
  -3  -1  13        3.70        2.14      0.83 o 
  -2  -1  13        0.00        0.36      0.65 o 
  -1  -1  13       14.41       13.80      1.24 o 
   0  -1  13        4.10        4.61      0.80 o 
   1  -1  13        0.63        0.58      0.54 o 
   2  -1  13       39.44       34.79      1.56 o 
   3  -1  13        3.38        2.13      0.64 o 
   4  -1  13       22.58       26.20      1.78 o 
   5  -1  13       12.42       15.81      1.52 o 
  -3   0  13        7.80        7.89      1.19 o 
  -2   0  13        0.22        1.11      0.73 o 
  -1   0  13        1.78        1.61      0.69 o 
   0   0  13        4.63        4.39      0.76 o 
   1   0  13        1.21        1.54      0.78 o 
   2   0  13       14.23       16.76      1.12 o 
   3   0  13        0.06        0.36      0.46 o 
   4   0  13        0.04        0.45      0.55 o 
   5   0  13        1.73        0.89      0.67 o 
  -3   1  13        2.92        2.88      1.13 o 
  -2   1  13       13.99       16.54      1.48 o 
  -1   1  13        2.04        1.70      0.90 o 
   0   1  13       15.70       15.84      1.16 o 
   1   1  13       40.57       40.22      1.62 o 
   2   1  13        1.41        1.76      0.80 o 
   3   1  13       11.54       11.64      1.33 o 
   4   1  13        0.31        0.36      0.84 o 
   5   1  13       21.85       27.31      1.67 o 
   6   1  13       66.82       79.42      4.05 o 
  -3   2  13        5.26        7.49      1.74 o 
  -2   2  13        0.15       -0.56      0.56 o 
  -1   2  13        1.41        1.86      0.65 o 
   0   2  13       30.38       28.95      1.44 o 
   1   2  13      111.61      114.45      2.95 o 
   2   2  13      100.86       97.12      2.18 o 
   3   2  13        8.11        7.56      0.59 o 
   4   2  13        5.28        5.63      0.70 o 
   5   2  13       10.09       10.45      1.00 o 
   6   2  13        0.38        0.21      0.59 o 
  -3   3  13        0.06       -0.12      0.73 o 
  -2   3  13       12.96       15.05      1.38 o 
  -1   3  13        8.12        8.80      1.03 o 
   0   3  13       70.70       69.16      2.85 o 
   1   3  13      157.38      160.66      4.43 o 
   2   3  13        4.66        4.97      0.47 o 
   3   3  13        1.96        1.15      0.39 o 
   4   3  13        3.10        3.58      0.44 o 
   5   3  13        0.35        0.89      0.45 o 
   6   3  13       21.92       29.23      1.56 o 
  -2   4  13        0.46       -0.09      0.66 o 
  -1   4  13        3.29        3.04      0.75 o 
   0   4  13        2.32        0.44      0.84 o 
   1   4  13        3.51        2.70      1.21 o 
   2   4  13       54.79       54.26      1.34 o 
   3   4  13        0.02       -0.27      0.53 o 
   4   4  13        5.79        5.90      0.52 o 
   5   4  13        0.65        1.05      0.63 o 
  -2   5  13        2.04        1.58      0.84 o 
  -1   5  13        5.68        5.19      0.93 o 
   0   5  13      116.42      118.65      3.18 o 
   1   5  13       36.62       38.11      1.43 o 
   2   5  13        0.25       -0.26      0.32 o 
   3   5  13        0.22        0.26      0.41 o 
   4   5  13       16.81       17.62      0.70 o 
   5   5  13        7.44       10.09      1.05 o 
  -1   6  13        2.71        2.36      0.96 o 
   0   6  13       12.86       15.17      1.58 o 
   1   6  13        3.13        3.94      0.81 o 
   2   6  13        8.15        7.34      1.27 o 
   3   6  13        6.43        5.36      2.10 o 
   5   6  13        0.67        0.82      0.33 o 
   0   7  13       34.73       33.97      1.62 o 
   1   7  13        9.19        8.12      0.68 o 
   2   7  13        0.28        0.32      0.30 o 
   3   7  13       22.07       22.10      0.60 o 
   1   8  13       14.11       13.62      1.04 o 
   2   8  13        0.55        0.01      0.59 o 
   3   8  13        4.77        4.52      0.84 o 
  -1  -5  14        0.23       -0.02      0.71 o 
   0  -5  14        0.42        0.04      0.76 o 
   1  -5  14        9.61       11.82      1.35 o 
   2  -5  14       19.69       21.49      1.69 o 
  -2  -4  14        1.34        1.34      0.89 o 
  -1  -4  14        7.98        8.34      1.17 o 
   0  -4  14        0.00       -0.34      0.60 o 
   1  -4  14        0.00        0.37      0.80 o 
   2  -4  14       33.14       35.26      2.17 o 
   3  -4  14        2.37        2.98      1.00 o 
  -2  -3  14        0.96        1.41      0.89 o 
  -1  -3  14        5.09        4.11      0.93 o 
   0  -3  14        1.39        1.20      1.00 o 
   1  -3  14        0.23        0.15      0.63 o 
   2  -3  14        2.47        3.12      0.80 o 
   3  -3  14        0.16       -0.66      0.66 o 
   4  -3  14       12.57       13.43      1.56 o 
  -2  -2  14        5.10        3.77      0.97 o 
  -1  -2  14        9.89        9.58      1.27 o 
   0  -2  14        0.10        0.09      0.61 o 
   1  -2  14       22.41       23.56      1.83 o 
   2  -2  14       22.54       23.76      1.54 o 
   3  -2  14        1.06        0.00      0.60 o 
   4  -2  14        0.77        0.89      0.74 o 
  -2  -1  14        0.53       -0.67      0.69 o 
  -1  -1  14       17.24       16.64      1.43 o 
   0  -1  14        4.29        3.36      0.78 o 
   1  -1  14        3.88        3.18      0.73 o 
   2  -1  14        1.58        1.37      0.59 o 
   3  -1  14        2.11        3.14      0.73 o 
   4  -1  14       12.43       18.67      1.52 o 
  -2   0  14        2.10        0.83      0.74 o 
  -1   0  14        9.39       12.03      2.07 o 
   0   0  14        1.93        2.22      0.73 o 
   1   0  14       41.19       40.79      1.77 o 
   2   0  14        2.85        2.82      0.74 o 
   3   0  14        5.52        5.53      0.81 o 
   4   0  14        3.98        4.53      0.89 o 
   5   0  14        0.89       -0.06      0.70 o 
  -2   1  14        0.70        0.22      0.69 o 
  -1   1  14        6.33        7.86      1.03 o 
   0   1  14       17.26       15.94      1.24 o 
   1   1  14       45.47       46.51      1.83 o 
   2   1  14        1.64        1.29      0.91 o 
   3   1  14        1.30        1.15      0.52 o 
   4   1  14        1.41        2.48      1.10 o 
   5   1  14       50.70       54.71      2.30 o 
  -2   2  14        1.92        2.10      0.84 o 
  -1   2  14        3.26        2.86      0.81 o 
   0   2  14       30.81       35.63      2.43 o 
   1   2  14       35.47       35.30      1.56 o 
   2   2  14        0.07        0.54      0.42 o 
   3   2  14        0.38        0.14      0.43 o 
   4   2  14       13.83       13.43      2.31 o 
   5   2  14        2.68        4.83      1.31 o 
  -2   3  14        0.23        0.15      0.71 o 
  -1   3  14        1.33        1.39      0.81 o 
   0   3  14        1.67        1.51      0.63 o 
   1   3  14       17.64       16.43      1.16 o 
   2   3  14       39.39       35.21      1.64 o 
   3   3  14        9.75       11.35      1.24 o 
   4   3  14       22.54       23.03      1.58 o 
   5   3  14       14.77       15.56      1.58 o 
  -1   4  14       23.08       24.60      2.78 o 
   0   4  14       49.41       52.81      2.04 o 
   1   4  14        4.61        6.30      0.73 o 
   2   4  14        4.50        3.46      0.53 o 
   3   4  14        0.02       -0.33      0.33 o 
   4   4  14        7.53        7.58      0.67 o 
   0   5  14        9.29       10.76      1.03 o 
   1   5  14       20.48       21.17      1.22 o 
   2   5  14        0.20       -0.17      0.41 o 
   3   5  14        0.51        0.61      0.42 o 
   4   5  14        2.63        2.49      0.79 o 
   1   6  14       11.82       11.20      0.91 o 
   2   6  14        1.65        2.10      0.59 o 
   3   6  14        2.76        3.35      0.42 o 
   0  -3  15        0.33       -0.01      0.89 o 
   1  -3  15       34.33       38.50      2.10 o 
   2  -3  15        4.21        3.45      0.91 o 
  -1  -2  15        1.57        0.96      0.77 o 
   0  -2  15        4.56        5.38      1.00 o 
   1  -2  15        4.31        4.11      1.06 o 
   2  -2  15        2.52        2.81      1.13 o 
   3  -2  15        2.66        3.45      0.84 o 
  -1  -1  15        0.04       -0.68      0.68 o 
   0  -1  15        0.04       -0.40      0.61 o 
   1  -1  15        0.16       -0.08      0.61 o 
   2  -1  15        2.73        2.35      0.71 o 
   3  -1  15        5.16        5.10      0.90 o 
  -1   0  15        0.02        1.25      0.77 o 
   0   0  15        2.34        0.98      0.72 o 
   1   0  15        0.33        0.62      0.61 o 
   2   0  15        5.13        6.46      0.88 o 
   3   0  15        1.12        1.29      0.64 o 
  -1   1  15        1.57        1.57      1.03 o 
   0   1  15       49.42       52.42      2.19 o 
   1   1  15        0.01        0.36      0.56 o 
   2   1  15        0.02        0.34      0.55 o 
   3   1  15        1.08        0.46      0.56 o 
   0   2  15        0.38        0.52      0.65 o 
   1   2  15        8.02        6.83      1.56 o 
   2   2  15        6.13        4.33      0.72 o 
   3   2  15        0.25       -0.46      0.46 o 
   0   3  15       28.14       25.80      1.59 o 
   1   3  15       39.31       38.15      1.71 o 
   2   3  15        6.58        6.34      0.74 o 
   3   3  15        4.88        5.97      0.88 o 
   1   4  15        0.41        1.67      0.56 o 
   2   4  15        1.87        1.75      0.69 o 
   3   4  15       25.11       26.65      2.31 o 
                                                 
